# Supplementary material for: Combined genome-wide association studies and expression quantitative trait locus analysis uncovers a genetic regulatory network of floral organ number in a tree peony (Paeonia suffruticosa Andrews) breeding population
Source: Hortic Res. 2023 Jul 5;10(7):uhad110. doi: 10.1093/hr/uhad110 (PMC10419549; doi:10.1093/hr/uhad110)
Supplement: Web_Material_uhad110 [file web_material_uhad110.zip]

Archive with 2 entries (2 files):
- LiY-supplemental table.xls
- Supplemental Figures.docx
