# Supplementary material for: Combined genome-wide association studies and expression quantitative trait locus analysis uncovers a genetic regulatory network of floral organ number in a tree peony (Paeonia suffruticosa Andrews) breeding population
Source: Hortic Res. 2023 Jul 5;10(7):uhad110. doi: 10.1093/hr/uhad110 (PMC10419549; doi:10.1093/hr/uhad110)
Supplement: Web_Material_uhad110 [file web_material_uhad110.zip › LiY-supplemental table.xls]

## Sheet: Table S1
Table S1 24 phenotypic traits and measurement standards of P. suffruticosa
Number	Trait	Abbreviation	Measurement standard
leaf
1	Leaf number	LN	Number of all leaves on a branch
2	Leaf length	LL	Length from compound leaf tip to petiole base (cm)
3	Leaf width	LW	The width of a compound leaf at its widest point (cm)
4	Petiole length	PL	The length from petiole base to leaflet branch (cm)
5	Leaf area	LA	The total area of all leaflets for a leaf (cm2)
6	Length of terminal leaflets	LTL	The length from base to tip of terminal leaflet (cm)
7	Width of terminal leaflets	WTL	The widest length of terminal leaflet (cm)
Flower
8	Flower diameter	FD	Diameter of a flower in full bloom (cm)
9	Flower height	FH	Height of a flower in full bloom (cm)
10	Flower outer petal length	FOPL	The length of outermost petal in a flower (cm)
11	Flower outer petal width	FOPW	The width of outermost petal in a flower (cm)
12	Stamen length	StL	The length of a single stamen in a flower (cm)
13	Filament length	FL	The length of a single filament in a flower (cm)
14	Anther length	AL	The length of a single anther in a flower (cm)
15	Capel number	CaN	The number of total carples in a flower
16	Petal number	PeN	The number of total petals in a flower
17	Stamen number	SN	The number of total stamens in a flower
18	Sepal length	SeL	The length of a single sepal in a flower (cm)
19	Sepal width	SW	The width of a single sepal in a flower (cm)
20	Ovule total number	OTN	The number of ovules in all capels in a flower
21	Single follicle ovule number	SFON	The mean number of ovules in a single capel in a flower
Others
22	Plant height	PH	The height from the top of the plant to groud (cm)
23	Crown length	CL	The average length of plant crown from east to west (cm)
24	Crown width	CW	The average length of plant crown from north to south (cm)

## Sheet: TableS2
Table S2 The basic information of 24 phenotypic traits for 271 tree peony cultivars
Code	Sample	Abbreviation	Category	Plant height (PH, cm)	Crown length (CL, cm)	Crown width (CW, cm)	Leaf number (LN, piece)	Leaf length (LL, cm)	Leaf width (LW, cm)	Petiole length (PL, cm)	Leaf area (LA,cm2)	Length of terminal leaflets (LTL, cm)	Width of terminal leaflets (WTL, cm)	Flower diameter (FD, cm)	Flower height (FH, cm)	Flower outer petal length (FOPL, cm)	Flower outer petal width (FOPW, cm)	Stamen length (StL, cm)	Filament length (FL, cm)	Anther length (AL, cm)	Carpel number (CaN, piece)	Petal number (PeN, piece)	Stamen number (SN, piece)	Sepal length (SeL, cm)	Sepal width (SW, cm)	Ovule total number (OTN, piece)	Single follicle ovule number (SFON, piece)
1	Bai Zhang Bing	BZB	Chinese Northwest cultivation group	139.65±3.74	164.35±7.09	152.9±27.2	6.33±0.94	30.15±1.01	21.82±2.29	9.01±1.58	141.66±5.18	5.36±0.1	3.81±0.72	15.21±0.36	7.54±1.76	8.25±0.07	9.07±1.42	3.81±1.05	3.07±1.09	0.73±0.04	6.5±1.17	34±14.61	113.16±2.12	3.83±1.98	3.35±0.15	25.5±3.06	4.09±1.15
2	Fen Pan Tuo Zhu	FPTZ	Chinese Northwest cultivation group	136.31±2.33	185.01±9.4	169.66±28.75	7±0.47	32.51±1.62	22.86±1.13	10.51±1.15	153±14.14	5.85±0.67	4.62±0.9	15.07±0.57	6.84±1.28	7.17±0.62	7.37±1.42	3.45±0.22	2.56±0.09	0.88±0.12	5±0	26±7.54	40.5±9.19	3.78±1.01	3.06±1.65	89.16±7.77	17.83±1.55
3	Fen Yu	FY	Chinese Northwest cultivation group	103.31±1.39	147.13±18.66	118.11±32.22	6.33±1.41	28.06±3.11	16.9±5.89	10.26±1.22	93.16±10.6	4.88±0.39	3.05±0.76	13.1±0.08	6.46±1.45	6.9±1	7.69±1.36	2.53±0.38	1.67±0.25	0.86±0.13	6.16±2.59	53.33±43.36	44±14.14	3.14±0.2	2.83±1.08	62.66±18.85	10.19±1.51
4	Fen Zhuang	FZ	Chinese Northwest cultivation group	88.9±27.48	117.01±47.58	95.13±30.45	6.33±0.94	30.13±5.18	20.81±1.29	10.95±1.1	131±62.22	6.76±1.42	3.82±1	16.85±0.87	8.68±0.82	9.08±0.72	8.59±3.48	2.85±1.01	2.27±1.04	0.57±0.03	5.83±0.23	43±46.66	178.66±28.28	3.75±0.22	3.24±0.82	70.66±9.42	12.37±2.48
5	Gui Fu Ren	GFR	Chinese Northwest cultivation group	99.88±2.66	130.1±5.98	106.53±12.53	6.16±0.7	29.21±4.92	21.53±7.35	7.03±0.8	122.5±54.44	5.67±0.55	3.93±0.93	15.78±0.63	7.58±1.95	8.07±0.01	8.69±0.17	3.39±0.64	2.74±0.62	0.64±0.02	5.33±0.47	16±4.24	123.5±3.53	2.72±0.5	3.2±0.03	73.5±5.89	13.78±0.11
6	He Ping Fen	HPF	Chinese Northwest cultivation group	115.46±18.1	152±20.74	148.95±6.05	6.66±0.94	28.34±1.96	19.51±2.85	9.22±0.88	115.83±13.9	5.19±0.04	3.29±0.75	13.26±1.75	6±0.99	6.67±0.6	7.24±0.21	3.06±0.51	2.1±0.43	0.95±0.07	5.33±0.47	13.5±3.06	233.66±11.78	2.64±0.02	3.2±0.55	90.5±7.77	17.1±2.96
7	He Ping Hong	HPH	Chinese Northwest cultivation group	81.36±5.6	105.88±11.47	82.98±15.06	6±0.47	22.28±4.59	15.41±1.62	7.06±0.84	NA	5.52±0.1	3.78±0.21	14.34±0.08	5.69±0.46	7.13±0.13	6.6±0.31	2.37±0.08	1.7±0.05	0.66±0.13	4.83±0.7	27.5±9.19	130.33±8.95	3.27±0.1	2.35±0.86	68±24.98	12.95±4.07
8	Hei Xuan Feng	HXF	Chinese Northwest cultivation group	83.45±13.5	134.93±21.3	117.01±3.79	5±0.47	25.9±0.84	15.66±4.1	9.61±0.25	83.5±21.44	5.02±1	2.98±1.06	14.09±2.73	7.69±4.04	8.42±2.25	7.18±2.2	3.58±1.63	3.09±1.78	0.49±0.14	5.16±0.23	10.66±0	61.5±13.43	3.7±1.51	3.58±0.3	67±0.94	13.19±0.1
9	Hong Lou Cang Jiao	HLCJ	Chinese Northwest cultivation group	127.61±0.4	178.2±11.03	155.71±35.42	6.66±0.47	29.08±0.73	19.85±2.85	8.85±0.21	190.5±45.96	5.75±0.62	4.43±0.66	13.13±0.42	5.95±1.15	7.56±0.79	8.12±1.39	2.89±0.24	2.25±0.06	0.63±0.18	5.16±0.23	28.16±17.67	108±18.85	3±0.39	2.58±0.86	89.5±1.17	17.37±0.98
10	Huang He	HHe	Chinese Northwest cultivation group	106.63±15.03	137.31±34.9	111.1±30.02	5.66±1.41	30.7±0.94	20.65±2.28	8.96±0.75	125.5±27.1	5.46±0.52	4.06±1.65	12.18±1.53	6.01±1.05	7.92±0.64	6.64±1.71	2.38±0.3	1.86±0.28	0.52±0.01	5.5±0.7	10±0.94	139.16±31.81	2.64±0.44	2±1.26	85.83±5.42	15.67±1.01
11	Hong Yang Fei	HYF	Chinese Northwest cultivation group	122.9±10.22	149.6±20.64	128.4±14.23	7±0.94	28.93±7.58	23.26±9.8	11.35±0.73	121.5±17.2	4.6±0.65	3.29±1.13	15.14±1.2	6.21±0.45	8.11±0.34	8.69±0.55	3.17±0.16	2.16±0.19	1.01±0.02	5.5±0.23	16.66±9.89	157.66±6.12	3.26±0.15	2.95±1.09	92±15.55	16.63±2.14
12	Jing Tai Lan	JTL	Chinese Northwest cultivation group	160.35±10.39	207.05±28.82	179.88±21.04	7.5±0.23	38.75±1.57	32.29±4.19	13.91±0.58	267±33.46	6.18±1.81	4.24±0.87	15.59±1.04	8.87±1.52	7.64±0.02	7.55±1.33	2.42±0.12	1.6±0.18	0.82±0.06	4.83±0.23	9.66±0.47	128.16±17.67	3±0.13	2.72±1.56	62.16±7.3	12.98±2.23
13	Lan Ju	LJ	Chinese Northwest cultivation group	149.31±14.11	151±11.31	143.13±14.33	7.16±1.17	30.1±0.04	22.35±1.57	8.86±0.04	140.66±14.61	5.35±0.68	4.51±1.68	14.89±0.51	7.06±0.46	7.82±0.55	7.96±1.12	2.92±0.4	2.24±0.35	0.67±0.05	6.16±0.7	25.16±18.62	105.83±23.8	3.31±0.82	2.34±0.83	35.83±20.03	5.74±2.37
14	Lan Guan Yu Dai	LGYD	Chinese Northwest cultivation group	137.45±8.79	169.3±41.05	139.43±3.62	7.16±0.23	31.76±4.52	22.28±3.32	10.86±2.4	147±19.32	6.06±0.57	4.45±1.47	16.32±0.83	8.31±2.9	9.2±0.9	9.92±1.87	4.31±2.09	3.58±2.14	0.73±0.04	5.5±0.7	12.66±0.94	87.66±0	4.38±1.95	4.33±0.65	77.16±7.3	14.94±2.15
15	Lan Hai Feng Yun	LHFY	Chinese Northwest cultivation group	73±12.72	105.81±5.91	104.18±10.15	6.16±0.23	28.66±1.64	19.41±1.81	10.05±4.07	107.33±17.91	6.62±0.85	3.32±0.38	13.53±1.07	7.44±2.32	7.92±0.45	7.57±1.8	3.14±0.17	2.4±0.23	0.74±0.06	4.83±0.23	12.66±4.71	30.66±16.49	2.21±0.45	2.41±0.64	84.33±1.41	17.5±1.19
16	Lan Hu Die	LHD	Chinese Northwest cultivation group	NA	NA	NA	NA	22.41±1.24	14±0.32	8.61±0.4	125.83±24.27	7.14±0.83	3.63±0.56	15.41±4.35	6.71±0.53	7.39±0.46	7.29±0.9	2.81±0.63	2.23±0.75	0.58±0.11	6±1.88	38.83±37.94	131.5±113.84	NA	NA	72.66±3.77	12.79±4.69
17	Lan Jin Rui	LJR	Chinese Northwest cultivation group	134.63±1.22	157.8±15.13	139.83±11.07	7.08±0.82	33.35±3.66	24.02±1.02	11.1±0.48	101.91±28.87	4.7±1.55	3.53±1.73	15.27±0.46	6.65±0.92	7.78±0.96	7.23±0.52	2.31±0.06	1.53±0.18	0.78±0.11	5±0	NA	NA	3.35±0.5	2.57±1.21	95.16±4.47	19.03±0.89
18	Lan Qi Lin	LQL	Chinese Northwest cultivation group	105.26±6.5	146.15±14.35	138.95±20.67	7.5±0.23	27.9±3.77	17.63±1.6	9.53±2.82	117.83±11.07	5.48±0.45	4.15±1.47	14.45±0.73	6.8±1.04	7.18±0.26	6.87±1.28	2.68±0.01	1.95±0.03	0.73±0.04	5.16±0.23	45.16±10.13	37.66±26.39	2.97±0.81	2.23±0.89	52±0.47	10.07±0.54
19	Lan Qiang Wei	LQW	Chinese Northwest cultivation group	97.18±0.73	119.2±7.35	102.36±14.18	6.33±0.47	25.75±5.91	18.68±7	9.65±4.17	113.83±9.19	5.12±0.85	3.98±0.91	14.74±0.73	6.54±1.48	7.55±0.41	6.7±0.04	2.43±0.98	1.85±0.68	0.58±0.3	5.5±1.17	34.5±9.19	86±76.83	2.94±1.01	3.21±0.78	99.66±13.19	18.95±6.64
20	Lan Tian Meng	LTM	Chinese Northwest cultivation group	91.85±12.51	127.65±3.27	126.31±16.94	6.33±0.47	26.68±0.81	20.84±2.18	8.59±1.04	129.33±32.52	5.51±0.82	4.13±0.74	16.44±1.89	7.68±2.23	9.38±2.28	8.81±2.32	3.89±2.11	3.2±2.17	0.69±0.06	6.33±0	41.16±16.26	56.83±2.59	4.29±2.35	3.72±0.83	80.16±0.23	12.7±0.14
21	Lan Xian JieYu	LXJY	Chinese Northwest cultivation group	82.33±8.01	118.43±19.18	105.83±0.23	6.16±0.23	27.08±1.15	17.05±2	10.3±0.61	114.83±5.89	7.2±0.23	5.06±0.14	15.39±0.6	7.5±1.04	7.75±0.05	6.35±1.06	2.64±0.12	2.01±0.03	0.63±0.08	5.83±1.17	111.16±29.93	112±11.78	2.6±0.51	2.73±0.41	62.16±5.42	10.84±1.16
22	Lan Yu San Cai	LYSC	Chinese Northwest cultivation group	95.66±16.49	122.03±5.6	127.86±14.89	5.66±0.94	21.55±2.99	14.66±1.69	7.46±0.75	157±74.01	5.73±1.32	3.53±0.13	13.59±0.43	5.97±0.94	7.1±0.42	8.05±0.87	2.47±0.15	1.73±0.28	0.73±0.13	9.33±3.29	45.33±24.98	72±42.42	3.28±0.5	2.53±1.22	98±17.44	11.09±2.13
23	Long You Er Qiao	LYEQ	Chinese Northwest cultivation group	106.55±9.73	145.1±15.69	120.56±24.84	6.33±0.47	29.26±3.44	21.3±1.41	7.71±1.2	122.66±1.41	4.6±0.56	2.92±0.12	15.95±0.62	7.32±1.82	8.16±0.37	8.48±0.73	1.35±1.9	0.95±1.34	0.4±0.56	5±0	42.66±14.14	37.83±53.5	3.91±0.63	3.52±0.77	84.16±0.7	16.83±0.14
24	Long Yuan Hong	LongYH	Chinese Northwest cultivation group	84.01±6.1	103.86±19.98	75.75±6.01	6.5±0.23	21.06±3.53	13.26±0.84	6.7±1.31	112±53.26	5.02±0.03	3.3±0.04	13.58±0.02	5.75±0.36	6.53±0.04	6.93±0	2.61±0.16	1.88±0.07	0.72±0.24	6.33±1.41	20.5±7.3	129.16±42.19	2.44±0.1	2.3±0.98	98.5±16.26	15.87±0.64
25	Mei Gui Sa Jin	MGSJ	Chinese Northwest cultivation group	100±3.29	113.06±15.65	113.13±19.98	5.83±0.23	27.45±1.53	19.65±2.94	8.03±0.42	157.66±44.31	5.59±0.22	4.1±0.84	14.54±0.78	6.22±0.15	7.67±0.03	6.73±0.33	2.77±0.08	2.07±0.01	0.69±0.1	5.5±0.7	76.5±47.37	166.33±9.42	2.97±0.15	2.42±1.33	19.66±15.55	3.57±2.61
26	Meng Xiang	MX	Chinese Northwest cultivation group	150.41±3.18	199.26±28.66	163.48±9.21	8±0.47	36.35±5.38	26.42±0.45	11.66±2.07	241.16±59.16	5.61±2.39	5.1±2.86	14±0.14	6.69±1.11	7.24±0.35	6.94±0.15	3.15±0.3	2.43±0.14	0.71±0.16	5±0	13.83±4.94	137.66±1.88	2.87±0.36	2.06±1.51	82.83±7.3	16.56±1.46
27	Ming Mou	MM	Chinese Northwest cultivation group	102.43±2.21	125.9±6.26	93.73±1.03	5.66±0	26.65±1.2	14.85±3.27	8.46±0.75	120.33±72.12	4.42±0.32	3.08±0.92	13.07±1.61	5.86±0.8	7.04±0.43	6.8±0.57	2.72±0.5	2.11±0.54	0.6±0.03	4.83±0.23	12.33±3.29	119.66±24.04	2.9±0.24	2.6±0.74	89.5±4.94	18.48±0.16
28	Mo Chi Ying Yue	MCYY	Chinese Northwest cultivation group	96.73±1.5	142.08±7.66	129.48±8.69	5±1.41	26.21±4.69	17.61±0.44	9±1.22	NA	4.81±0.25	3.55±0.58	15.41±2.23	6.96±2.06	7.53±1.55	8.28±1.34	0±0	0±0	0±0	4.66±0.47	24.66±13.19	0±0	2.7±0	3.38±0.3	83.5±5.42	18.1±0.6
29	Mu Dan Yan	MDY	Chinese Northwest cultivation group	132.68±16.52	173.71±5.25	163.26±30.54	5.5±1.17	25.7±1.97	16.4±0.42	9.03±0.18	129.16±23.33	5.64±0.03	3.53±0.23	14.19±1.04	6.51±0.62	7.66±0.38	8.14±0.15	2.71±0.26	2±0.13	0.71±0.12	4.83±0.23	13.16±3.06	128.5±14.84	3.1±0.5	2.45±1.52	69.83±7.3	14.48±0.73
30	Nong Mo Zhong Cai	NMZC	Chinese Northwest cultivation group	122.68±0.49	159.23±23.71	147.98±18.36	6.16±1.17	36.15±0.16	22.93±4.19	11.31±0.44	113.66±19.32	5.89±1.7	4.16±1.55	13.45±1.2	7.4±2.21	7.52±0.58	6.42±0.51	1.25±0.17	0.92±0.17	0.33±0	5.16±0.23	12.16±1.17	40.66±40.06	3.47±0.67	2.82±0.43	75±4.24	14.57±0.25
31	Qing Chun	QC	Chinese Northwest cultivation group	81±13.19	136.56±17.77	116.21±16.8	6.5±1.17	30.26±0.8	19.68±0.82	9.93±1.03	110.66±3.29	5.8±0.42	3.33±0.28	14.89±0.32	7.88±1.68	8.15±0.69	7.94±1.19	4.31±1.39	3.3±1.37	1.01±0.02	5.16±0.23	19.83±7.77	159.83±2.59	3.86±1.21	3.83±0.37	98.33±27.34	18.93±4.43
32	Ren Mian Tao Hua	RMTH	Chinese Northwest cultivation group	131.01±11.8	157.41±2.94	112.15±14.35	7±1.41	27.73±8.39	18.48±8.17	8.98±1.81	125.83±37.47	5.76±1.74	4.09±1.94	14.64±2.47	6.83±0.32	8.02±1.23	8.3±0.74	2.31±0.16	1.72±0.15	0.59±0	5±0.47	10±0.94	119.16±30.87	3.38±0.11	2.51±1.29	66.33±5.18	13.25±2.29
33	Sai Huang Hou	SHH	Chinese Northwest cultivation group	102.88±6.43	126.86±6.41	103.8±15.74	6.16±0.23	28.5±3.25	16.71±2.09	10.65±1.34	84.16±3.53	3.95±0.34	3.23±0.32	14.37±0.03	6.84±2.27	7.99±1.44	8.08±1.48	3.1±0.57	2.5±0.66	0.6±0.08	5.83±1.17	12.83±5.42	122.66±4.71	3.41±0.86	3.45±0.2	85.66±0.47	14.96±3.16
34	Tao Hua Bei	THB	Chinese Northwest cultivation group	117.85±1.62	170.56±11.21	131.18±44.09	6±0	27.68±4.92	18.8±0.04	10.35±1.48	130.66±21.68	5.85±0.01	3.61±0.68	12.98±1.29	6.04±1.37	6.75±0.06	7.04±0.07	3.19±0.03	2.35±0.02	0.83±0	5.16±0.23	16.16±6.83	204.33±24.51	4.05±0.17	2.84±1.31	82.66±15.08	16.03±2.3
35	XueZhong Song Tan	XZST	Chinese Northwest cultivation group	112.91±12.13	144.41±36.41	137.55±35.66	6±0	33.06±2.92	20.4±3.53	11.38±0.35	101.83±34.17	4.44±0.87	3.11±1.07	14.15±0.02	7.02±1.91	7.88±0.06	7.9±1.6	3.38±1.1	2.53±0.9	0.84±0.2	5±0	12.83±2.12	107±18.38	3.61±0.87	3.28±0.16	91.66±6.12	18.33±1.22
36	XueRan Feng Cai	XRFC	Chinese Northwest cultivation group	165.23±8.15	210.18±16.28	183.6±32.9	7.16±0.7	37.4±4.52	20±3.72	15.71±1.01	110.83±54.91	6.15±2.22	3.08±0.35	15.59±1.94	5.8±1.52	7.17±0.59	6.94±0.03	2.46±0.04	1.81±0.3	0.65±0.26	5.16±0.23	12±0.94	242.83±39.83	2.83±0.09	2.2±0.88	71.16±22.86	13.7±3.81
37	Ye Guang Bei	YGBei	Chinese Northwest cultivation group	84.86±11.59	111.85±19.58	110.78±20.43	6.16±0.23	26.21±3.27	15.4±2.96	9.96±0.04	95.83±20.5	5±0.04	3.37±0.78	15.3±2.97	6.21±2.99	7.49±0.69	6.87±1.37	2.81±0.25	2.17±0.19	0.63±0.05	4.66±0.47	12.66±2.82	97.5±18.14	2.56±0.05	2.82±0.2	62±17.91	13.18±2.47
38	Yu Ban Xiu Qiu	YBXQ	Chinese Northwest cultivation group	104.38±7.47	162.13±9.61	123.78±17.6	6.5±1.17	24±4.05	17.9±4.71	7.38±1.62	145.66±10.37	6.15±0.5	3.42±0.39	14.25±0.88	7.16±1.08	7.17±0	6.4±0.84	3.2±0.32	2.56±0.28	0.63±0.04	4.83±0.23	97.5±46.9	42.16±20.03	3.44±0.07	2.74±1.02	39.16±6.83	8.11±1.57
39	Yu Hu Die	YHD	Chinese Northwest cultivation group	120.06±2.73	147.78±13.97	138.53±1.22	6.5±0.23	26.9±2.63	18.41±1.01	8.81±0.73	NA	4.65±0.02	3.31±1.48	14.02±3.05	5.81±1.62	7.89±0.59	7.83±0.89	2.62±0.1	1.9±0.04	0.72±0.06	5.33±0.47	10.5±1.17	115.66±3.77	3.14±0.2	2.35±0.9	92.5±1.17	17.48±1.67
40	Yu Pan Zhen	YuPZ	Chinese Northwest cultivation group	154.55±12.56	277.13±14.8	190.33±74.95	8.5±0.7	36.93±8.67	25.41±14.77	13.88±2.14	194.5±78.96	7.47±2.35	3.74±0.6	13.58±0.3	6.1±1.33	7.49±0.29	7.23±0.23	2.72±0.41	1.8±0.52	0.92±0.1	5±0	11.16±1.17	214.5±25.22	3.13±0.19	3.1±0.29	75.66±32.05	15.13±6.41
41	Yu Shi Zi	YSZ	Chinese Northwest cultivation group	107.38±2.89	127.01±1.86	102.31±4.69	6.16±0.23	26.06±1.97	21.01±0.54	6.93±0.28	214.33±79.66	6.68±0.96	4.79±0.23	14.86±0.33	6.73±0.89	7.67±0.81	8.22±1.02	3.04±0.2	2.44±0.29	0.6±0.09	7.66±0.94	24.33±11.78	64.66±12.25	2.74±0.17	2.49±0.99	65.5±3.06	8.71±1.34
42	Yu Xiu	YX	Chinese Northwest cultivation group	140.98±3.74	240.86±5.84	209.51±30.42	6.83±0.23	33.45±3.84	21.33±3.72	12.31±1.67	162.66±0.47	6.02±0.01	3.04±0.21	17.27±1.97	8.02±0.08	8.96±0.14	7.38±1.05	2.73±0.04	2±0.04	0.73±0.09	5±0	11.66±0	172±66.93	3.66±0.09	2.69±1.46	82.33±14.61	16.46±2.92
43	Yun Zhogn He	YZH	Chinese Northwest cultivation group	119.61±2.42	155.81±24.3	140.56±4.38	6.83±0.23	28.98±0.63	16.23±0.89	8.71±0.87	98±9.89	4.92±0.39	3.28±1.06	15.52±1.31	7.56±2.63	8.8±1.41	8.4±1.94	3.54±1.34	2.74±1.38	0.8±0.04	5.16±0.23	12±2.82	117.16±18.62	3.61±1.34	3.52±0.19	85.66±7.07	16.61±2.15
44	Zao Yuan Hong	ZYH	Chinese Northwest cultivation group	107.73±6.5	116.03±23.05	102.63±13.71	7.33±1.41	28.05±6.76	19.41±1.57	8.71±1.62	NA	4.96±0.32	3.62±0.41	14.73±2.07	5.81±0.58	7.36±0.27	7.11±1.05	2.6±0.38	2±0.43	0.59±0.04	5.33±0.47	15.16±2.12	189.33±25.45	2.94±0.29	2.77±0.1	79.16±7.77	14.94±0.17
45	Zhong Chuan Huang	ZCH	Chinese Northwest cultivation group	120.73±7.44	145.05±13.12	132.01±6.1	6.16±0.23	27.86±2.82	19.8±0.56	10.71±0.49	140.16±28.04	5.15±0.43	3.2±0.5	12.53±1.74	6.91±0.96	7.7±0.67	7.33±1.13	2.62±0.22	1.9±0.24	0.72±0.01	5.66±0.94	10.16±1.17	138.33±18.38	3.09±0.17	2.6±0.46	100±1.41	18.18±2.85
46	zhou Mei Gui	ZMG	Chinese Northwest cultivation group	93.2±9.23	117.33±9.42	94.46±32.24	6.66±0.47	27.35±4.21	15.73±3.58	7.68±0.77	85.33±12.72	4.95±1.09	4.08±0.11	14.39±0.85	6.92±0.79	7.42±0	7.44±0.48	1.23±1.74	0.9±1.27	0.33±0.47	3.66±2.35	26±5.18	7±9.89	3.54±0.77	3.2±1.07	48.83±47.84	10.93±6.58
47	Zi Ban Bai	ZBB	Chinese Northwest cultivation group	131.63±10.41	160.23±4.1	138.11±5.35	7.5±0.23	30.63±1.17	20.88±6.05	12.31±0.91	122.16±21.92	6.87±1.46	4.22±0.76	14.07±0.74	6.07±1.24	8.39±0.42	8.37±0.81	2.62±0.12	1.87±0.06	0.74±0.05	5.16±0.23	22.58±15.43	162.41±19.68	2.95±0.16	2.72±1.09	75.33±21.68	14.5±3.53
48	Zi Die Ying Feng	ZDYF	Chinese Northwest cultivation group	96.7±0.51	116.28±12.65	111.11±1.1	5.66±0	28.88±5.63	19.18±5.63	9.33±2.02	118.33±67.41	4.42±0.83	3.8±0.28	13.96±0	6.95±0.87	7.65±0.49	6.53±0.93	2.59±0.04	1.84±0.12	0.75±0.17	4.66±0	10.66±0.47	102±60.81	2.79±0.47	3.07±0.13	66.33±9.89	14.26±2.09
49	Zi Hai Yin Bo	ZHYB	Chinese Northwest cultivation group	115.68±0.91	131.65±2.38	124.91±16.85	6±0.94	28.03±1.88	19±4.19	7.98±0.96	163±8.01	5.46±0.99	4.96±0.65	15.02±0.83	7.62±1.73	8.1±1.18	9.05±2.44	3.83±1.32	3.08±1.2	0.74±0.11	5.16±0.23	37.16±37	102.83±32.29	3.32±0.51	2.89±0.19	91.66±1.41	17.74±0.54
50	Zi Lou Xiang Cui	ZLXC	Chinese Northwest cultivation group	98.61±9.82	123.83±1.64	120.28±22.55	7.33±0.94	31.21±1.53	19.81±4.17	12.2±1.69	175.16±31.34	6.42±0.36	4.87±0.93	16.06±1.41	7.44±0.1	8.22±0.79	8.23±0.66	2.64±0.21	1.93±0.04	0.71±0.17	5.83±0.23	37.5±12.49	43±49.02	3.12±0.5	2.46±0.94	76.66±23.09	13.15±3.29
51	Zi Lou Xiang Jin	ZLXJ	Chinese Northwest cultivation group	83.93±9.33	112.01±14.16	104.4±6.22	5.66±0.47	23.19±0.22	16.65±1.62	7.13±0.61	143.16±6.83	5.19±0.64	3.42±0.34	12.91±0.78	5.64±0.62	6.71±0.15	7.72±0.35	2.91±0.54	2.06±0.43	0.84±0.11	5.33±0.47	15.83±1.64	93.16±8.24	2.54±0.31	2.67±1.12	62.5±0.7	11.81±0.69
52	Bai Bi Lan Xia	BBLX	Chinese Northwest cultivation group	101.53±6.41	167.5±4.94	149.95±6.52	6.33±0.94	28.96±3.91	23.21±1.48	8.86±0.65	166.33±14.61	6.54±0.29	4.93±0.41	15.69±0.27	7.34±1.8	7.77±0.12	7.03±0.42	2.88±0.21	2.35±0.15	0.52±0.05	5±0	14.33±2.35	141.66±10.84	3.34±0.07	2.45±1.14	84.5±4	16.9±0.8
53	Bai Gui Fei	BGF	Chinese Northwest cultivation group	105.5±10.6	119.96±15.5	98.25±18.73	6.16±0.23	30.95±1.62	21.25±1.76	7.1±0.61	140.83±37.47	6.21±0.72	4.23±1.45	15.56±0.28	7.29±1.64	8.55±1.15	9.02±1.91	3.76±1.13	2.94±1.01	0.82±0.12	5±0.47	17.5±5.42	101±2.35	3.2±0.99	3.59±0.46	67.16±2.12	13.68±0.89
54	Bai He Liang Chi	BHLC	Chinese Northwest cultivation group	98.75±6.24	150.38±6.67	123.7±3.81	6.66±0.94	27.55±0.25	18.6±0.84	9.15±0.3	108.83±4.47	4.96±0.28	3.66±0.8	13.98±0.1	6.56±1.92	7.74±0.25	6.02±0.28	2.92±0.45	2.16±0.18	0.75±0.26	4.83±0.23	14.33±0.94	114.16±0.23	3.22±0.55	2.69±0.8	69.16±4	14.3±0.14
55	Bai Yun Hong Xia	BYunHX	Chinese Northwest cultivation group	98.03±10.41	117.71±0.87	94.15±20.95	6.33±0.47	33.13±3.62	26.11±7.7	9.86±0.94	166.5±8.24	5.27±0.83	3.89±1.04	14.15±1.25	6.28±0.68	7.19±0.55	7.86±1.36	3.36±0.03	2.51±0.06	0.84±0.02	5±0.94	17±4.24	77±19.32	3.42±0.59	2.57±0.59	55.83±3.06	11.28±1.48
56	Ba Dui Haung	BDH	Chinese Zhongyuan cultivation group	94.98±2.85	121.91±3.65	98.7±5.37	6.16±1.64	33.99±0.64	20.1±1.83	14.83±1.31	140.41±26.98	7.04±0.12	6.86±1.45	15.19±0.22	5.41±0.11	7.79±0.24	6.76±0.24	3±0	2.25±0.07	0.75±0.07	5.5±0.7	224.91±9.31	6±0	3±0.69	2.7±1.4	65.66±10.84	12.46±3.11
57	Bai Gen Shou An Hong	BGSAH	Chinese Zhongyuan cultivation group	118.25±5.06	138.56±2.02	128.51±19.11	5.5±0.23	34.9±0.7	25.7±1.13	13.25±0.3	260±39.12	9.13±0.32	8.12±2.41	12.78±1	7.42±1.09	5.77±0.02	7.12±0.66	0±0	0±0	0±0	2.33±2.35	273.33±50.91	0±0	3.09±0.12	3.05±1.43	0.16±0.23	0.08±0.11
58	Bai Ju	BJ	Chinese Zhongyuan cultivation group	103.06±0.84	121.88±13.83	109.45±2.66	9.33±1.41	36.21±12.32	22.04±9.46	12.3±4.04	147.5±115.25	7.08±2.46	3.47±1.87	15.69±0.37	7.15±2.8	7.76±0.09	5.69±1.13	2.63±0.13	1.89±0.09	0.73±0.03	9.66±1.41	59.5±0.7	352.5±35.11	2.73±0.42	2.44±0.5	100.5±22.86	10.33±0.87
59	Bai Lian Xiang	BLX	Chinese Zhongyuan cultivation group	107.2±10.18	156.2±30.82	131.13±13.95	6.83±0.23	31.18±2.89	18.16±1.46	9.76±1.55	156.16±83.67	7.07±3.09	5.7±2.63	18.06±1.64	6.83±0.9	8.56±0.98	7.79±1.35	3.54±0.39	2.48±0.01	1.06±0.41	5.83±0.23	41.66±21.21	327±204.58	3.82±0.58	2.94±1.68	91.33±30.16	15.58±4.51
60	Bai Hua Cong Xiao	BHCX	Chinese Zhongyuan cultivation group	153.03±7.49	131.28±11.38	121.96±4.76	6.33±1.88	28.85±3.12	16.35±1.85	10.63±1.46	NA	6.97±0.78	4.2±0.1	15.13±0.23	6.75±1.24	6.54±0.39	5.1±0.46	2.47±0.24	2±0.38	0.46±0.14	9.66±0.94	39.16±6.83	363.33±159.8	2.99±0.31	2.9±0.48	106.5±15.79	11.27±0.22
61	Bai Yuan Chun Se	BYCS	Chinese Zhongyuan cultivation group	92±0.47	126.3±0.04	114.76±4.85	6.5±0.23	39.48±7	19.26±6.5	17.28±1.29	168.66±106.53	8.24±2.14	6.5±1.55	15.13±1.36	6.23±0.8	6.84±1.21	7.02±0.72	3.4±0.41	2.24±0.49	1.16±0.08	5.33±0.47	244±22.15	75±24.98	3.28±0.49	3.35±0.72	49.16±11.07	9.49±2.69
62	Bai Yuan Fen	BYF	Chinese Zhongyuan cultivation group	88.75±4.59	117.75±1.06	105.25±12.13	7.33±0	34.85±1.95	22.51±0.4	12.9±0.51	136.16±23.8	7.02±2.03	5.01±2.14	18.3±1.45	6.84±1.24	8.28±0.58	8.35±0.53	3.33±0.18	2.45±0.06	0.88±0.11	9.16±0.7	68.66±1.41	223±96.16	3.49±1.04	3.98±1	110.16±1.17	12.57±1.32
63	Bai Yuan Hong Xia	BYuanHX	Chinese Zhongyuan cultivation group	98.21±5.82	134.58±16.61	116.6±12.16	6.66±0.94	30.15±2.89	19±3.39	12.95±1.34	163.16±24.27	8.75±1.62	8.34±3.22	15.12±0.13	6.77±0.5	7.52±0.08	6.15±0.54	2.75±0.12	1.98±0.06	0.76±0.19	5.16±0.23	99.83±13.43	142.33±56.56	3.05±0.53	2.43±1.12	53.16±6.36	10.3±0.8
64	Bi Hua Xiu Yue	BHXY	Chinese Zhongyuan cultivation group	86.28±6.67	112.88±5.82	105.46±8.2	6.33±0.94	35.66±1.64	23.26±0.18	14.56±0.98	218.66±12.25	7.91±1.53	7.51±2.32	15.41±0.54	6.64±0.34	7.63±0.04	5.77±0.06	2.33±0	1.65±0.03	0.67±0.03	12.66±2.82	61±8.01	278.66±19.79	3.55±0.31	2.31±1	96.66±15.08	7.73±0.4
65	Bi Hai Qing Tian	BHQT	Chinese Zhongyuan cultivation group	88.31±2.33	111.85±4.92	96.25±4.59	7.33±0.47	35.83±5.32	23.26±4.43	13.25±1.67	197.16±87.44	7.42±2.32	4.12±1.19	14.76±1.27	7.29±0.36	5.7±0.32	5.24±0.07	2.39±0	1.65±0.03	0.73±0.04	6.5±0.7	158.83±14.37	700.5±367.93	2.97±0.5	2.51±0.77	62.66±3.77	9.88±0.13
66	Bing Xin Fen He	BXFH	Chinese Zhongyuan cultivation group	106.03±5.23	130.56±34.27	128.05±22.22	7.66±0.47	29.43±2.78	21.9±1.88	8.8±0.09	133.5±49.26	5.08±0.87	3.54±1.63	13.75±1.99	6.61±1.48	7.2±0.14	7.74±0.63	3.65±0.78	2.65±0.64	1±0.14	5.66±0	48.5±49.73	130±23.09	4±0.56	3.4±0.15	102±22.62	18.04±4.05
67	Cai Hui	CaiH	Chinese Zhongyuan cultivation group	81.78±5.82	122.01±5.16	116.63±3.72	6.5±0.23	32.2±3.95	17.66±1.31	13.06±2.45	134.5±12.02	7.27±1.87	5.31±1.72	17.32±0.59	6.52±0.31	7.28±0.02	7.91±0.4	3.02±0.18	1.94±0.01	1.08±0.16	5.5±0.23	91.66±5.65	140.33±29.69	4.23±0.28	3.12±0.76	75±9.42	13.94±2.08
68	Cai Ju	CJ	Chinese Zhongyuan cultivation group	123.15±10.15	145.03±26.35	127.93±18	6.16±1.64	NA	NA	NA	NA	NA	NA	13.04±1.48	5.87±0.76	6.58±0.68	6.07±1.44	2.76±0.76	2.08±0.21	0.67±0.54	9.08±0.58	44.16±17.2	311.5±126.57	2.75±0.66	2.42±1.84	73.58±38.3	8.18±4.73
69	Cai Ye Lan Ju	CYLJ	Chinese Zhongyuan cultivation group	126.08±0.82	159.06±4.33	156.65±7.99	7.33±1.88	35.38±6.48	19.95±2.89	13.76±1.13	199.83±76.6	9.62±3.21	5.91±0.96	17.93±1.45	6.77±1.28	8.45±0.62	8.25±0.49	2.92±0.03	1.88±0.06	1.03±0.09	5±0	13±1.88	246.33±11.31	4.26±0.14	3.41±1.24	74.16±12.02	14.83±2.4
70	Cao Zhou Hong	CZH	Chinese Zhongyuan cultivation group	78.36±4.91	110.36±13.77	98.66±10.56	7±0.94	29.25±0.82	21.86±0.94	8.76±0.51	212.66±32.99	6.92±0.22	5.9±0.14	14.05±0.58	7.02±1.63	6.25±0.68	5.41±0.4	1.9±0.24	1.26±0.27	0.64±0.02	9.16±1.64	73.75±6.71	377.91±79.78	2.9±0.46	2.79±0.51	76.16±18.62	8.28±0.52
71	Ceng Zhong Xiao	CZX	Chinese Zhongyuan cultivation group	124.4±0.37	192.26±15.46	137.11±19.96	7.16±1.17	32.48±4.92	19.16±1.83	14.93±2.49	168±13.19	8.04±1.68	5.18±1.57	14.06±5.23	7.1±0.64	7.19±1.75	5.22±1.09	2.3±0.1	1.6±0.04	0.7±0.05	7.16±1.17	348.66±351.66	251.33±157.44	3.04±0.03	2.57±0.41	61.16±2.12	9.15±1.09
72	Chen Guang	CG	Chinese Zhongyuan cultivation group	104.91±3.88	137.25±2.71	114.43±8.15	6.5±0.23	#VALUE!	#VALUE!	#VALUE!	231.16±28.51	8.52±1.85	6.98±1.2	14.82±2.32	6.64±2.33	7.6±0.8	8.14±0.4	3.12±0.37	2.13±0.05	0.99±0.42	6.16±0.7	29.83±2.59	222.66±18.85	2.93±0.65	2.78±1.58	50.16±12.96	8.38±3.08
73	Chen Hui	ChenH	Chinese Zhongyuan cultivation group	82.26±8.57	105.91±4.36	94.8±0.18	6.66±0.47	27±0.98	20.13±1.5	10.6±1.41	145.16±5.89	6.66±1.74	4.39±1.19	16.1±1.4	5.9±0.09	8.06±0.51	6.25±0.25	2.79±0.1	2.07±0.04	0.72±0.05	10±1.88	46.83±4.94	224.5±58.68	3.27±0.22	3.15±0.16	97.66±0.94	9.92±1.89
74	Chi Lan	ChiL	Chinese Zhongyuan cultivation group	96.13±10.08	148.6±6.69	124.25±1.29	6.66±0.47	37±0.94	18±3.53	15.31±0.16	139.16±41.71	7.83±2.54	5.14±0.87	16.98±3.55	8.2±0.61	8.22±0.95	6.16±1.13	0±0	0±0	0±0	2.5±3.53	146.66±52.32	0±0	2.66±1.03	3.06±1.31	2.16±3.06	0.43±0.61
75	Che Long Huan Cai	CLHC	Chinese Zhongyuan cultivation group	67.51±9.16	100±14.14	89.55±9.12	6.33±0	28.35±5.72	16.83±3.72	10.36±1.69	107.66±8.95	5.92±1.18	5.26±0.05	12.85±0.5	9.23±2.02	6.75±0.44	6.5±0.48	0±0	0±0	0±0	1±1.41	292.83±46.43	0±0	3.34±0.58	3.13±0.18	0±0	0±0
76	Chu Shui Fu Rong	CSFR	Chinese Zhongyuan cultivation group	120.33±1.88	141.76±2.21	129.41±0.58	7.16±0.7	38.26±1.17	19.61±0.77	15.66±1.08	133.33±24.04	8.41±1.72	5.11±1.11	18.8±1.64	7.16±0.55	9.86±0.43	9.95±0.29	3.26±0.04	2.56±0.13	0.7±0.09	6.5±1.17	22.66±6.59	186.66±20.74	3.12±0.95	3.21±1.15	58.66±14.61	9.08±0.54
77	Chun Lan	ChunL	Chinese Zhongyuan cultivation group	78.16±0.23	118.33±6.12	110.9±3.44	5.5±2.12	30.34±0.54	19.14±1.95	12.19±0.41	121.66±13.19	7.64±1.54	5.15±1.62	14.82±1.18	8.1±0.13	7.18±0.49	7.32±0.53	0±0	0±0	0±0	1.33±1.88	181.33±34.88	0±0	3.16±0.13	3.62±0.53	8.83±12.49	2.32±3.28
78	Chun Lian	CLian	Chinese Zhongyuan cultivation group	67.98±3.79	108.46±7.35	93.15±3.98	5.83±0.7	NA	NA	NA	NA	NA	NA	14.98±0.96	6.12±0.51	7.02±1.17	7.19±0.34	2.46±0	1.94±0.11	0.52±0.11	5±0	21.66±0	229.83±61.98	NA	NA	79.33±0.94	15.86±0.18
79	Chun Liu	CLiu	Chinese Zhongyuan cultivation group	86.15±1.67	106.96±26.44	89±11.31	8.5±0.7	34.71±2.19	19.25±0.02	10.68±0.21	165.5±46.9	9.73±2.96	6.16±3.21	14.91±5.4	9.2±1.87	7.54±2.62	6.98±2.09	0±0	0±0	0±0	4.5±2.12	289.66±8.01	0±0	2.63±0.74	2.32±1.05	13.16±1.17	3.42±0.84
80	Chun Se Man Yuan	CSMY	Chinese Zhongyuan cultivation group	85.01±10.39	130.78±5.35	114.56±12.58	7.16±0.23	35.93±1.74	20.41±0.87	12.96±0.94	NA	6.99±1.41	5.25±1.61	15.02±1.04	6.68±0.25	8.01±0.73	7.28±0.29	2.53±0.05	1.88±0.16	0.65±0.11	5.16±0.23	17.83±2.59	262.83±71.41	3.12±0.1	3.11±1.11	74.83±14.84	14.46±2.25
81	Chun Xue	CX	Chinese Zhongyuan cultivation group	60.05±0.87	102.03±5.6	96.81±10.58	5.83±1.17	28.63±0.94	18.46±0.89	10.51±0.25	152.16±8.72	8.43±1.31	6.06±1.27	16.54±2.81	6.67±0.65	7.56±0.94	6.53±1.54	2.99±0.32	2.01±0.3	0.98±0.02	5±0	48.83±34.64	134±102.29	2.71±0.35	3.08±0.58	60.33±8.95	12.06±1.79
82	Chun Zao	CZ	Chinese Zhongyuan cultivation group	94.06±4.8	133.98±6.15	116.88±18.07	6.83±1.17	34.78±5.86	23.17±5.48	13.95±2.85	201.16±52.09	8.57±0.56	6.82±0.84	15.51±1.81	6.15±0.44	7.43±0.23	6.24±0.79	2.8±0.03	1.76±0.08	1.04±0.12	9.5±2.12	48.58±10.01	336.83±60.57	3.28±0.39	3.28±0.77	128.5±20.97	13.89±0.83
83	Cui Mu	CM	Chinese Zhongyuan cultivation group	91.75±10.01	124.55±2.66	109.58±9.31	7.66±0.47	31.68±0.49	19.08±2.05	12.53±2.07	236.16±27.57	9.23±0.66	6.09±0.66	15.43±0.56	8.49±0.17	8.17±1.58	7.18±1.24	0±0	0±0	0±0	3.83±0.7	155.5±9.66	0±0	3.21±0.58	2.42±1.23	7.5±6.36	1.45±0.63
84	Da Ban Lan	DBL	Chinese Zhongyuan cultivation group	114.51±0.25	170.55±11.95	143.62±4.77	8.33±0.94	29.85±3.32	20.39±0.48	11.2±2.76	154.08±16.38	6.7±1.13	4.78±0.45	15.94±1.57	6.33±2.11	8.56±1.36	6.8±0.38	2.96±0.27	2.09±0.22	0.86±0.04	6.66±2.35	25.5±12.49	270.83±100.64	2.94±0.43	2.78±0.59	65.33±10.84	10.84±5.31
85	Da Hong Yi Pin	DHYP	Chinese Zhongyuan cultivation group	100.08±6.71	135.63±3.25	126.38±14.07	7.66±0.47	27.76±4.85	17.53±3.81	10.46±1.22	160.83±11.54	7.58±0.78	5.64±1.91	13.89±2.68	5.57±0.4	7.07±1.17	5.4±0.41	2.37±0.57	1.53±0.09	0.83±0.47	10.16±1.64	46.33±2.35	303.66±31.11	2.93±0.65	3.04±0.21	135.33±24.98	13.32±0.22
86	Da Zong Zi	DZZ	Chinese Zhongyuan cultivation group	79.38±1.01	116.36±5.6	110.41±6.24	8.5±2.12	28.11±1.2	19.33±1.55	11.05±1.72	176.83±27.57	5.71±0.2	3.87±0.78	16.51±1.71	8.83±1.22	8.94±1.84	8.09±1.31	2.75±0.31	1.98±0.12	0.76±0.19	9.66±2.82	60.83±27.1	229±24.51	3.59±0.28	2.75±0.26	78.33±27.81	8.14±0.26
87	Da Nou Si	DOS	Chinese Zhongyuan cultivation group	71.38±0.4	116.81±8.74	101.11±8.79	5.33±1.88	29.93±0	18.55±0.87	12.13±0.04	173±26.39	8.6±0.9	6.17±0.64	14.98±1.34	5.72±2.01	7±0.95	7.23±0.98	2.8±0.05	1.95±0.17	0.84±0.11	7±0	97.5±100.64	83.83±45.49	3.18±0.35	2.47±1.25	65.5±2.59	9.46±0.15
88	Die Lian Chun	DLC	Chinese Zhongyuan cultivation group	76.2±3.01	105.1±0.8	100.18±6.38	6.33±1.41	29.71±0.21	18.37±1.17	13.39±1.04	135.5±3.06	7.57±1.07	5.42±1.46	13.99±2.59	6.42±0.76	6.91±0.59	6.5±0.46	2.86±0.33	2.05±0.35	0.81±0.01	6±1.41	113.5±78.96	90.83±41.71	3.12±0.1	2.74±1.54	63.33±24.04	10.43±1.64
89	Dou Lv	DL	Chinese Zhongyuan cultivation group	73.26±4.61	115.7±9.38	106.13±0.75	7.16±0.7	30.43±0.94	17.91±0.25	11.41±0.3	173.16±41.71	6.84±0.2	5.94±0.55	10.09±4.15	5.57±1.02	6.26±0.57	6.68±0.21	0±0	0±0	0±0	2.16±2.12	206.66±26.87	0±0	2.44±0.4	2.26±1.7	0±0	0±0
90	Duan Zhi Tao Hua	DZTH	Chinese Zhongyuan cultivation group	61.56±3.15	93.75±3.65	86.1±4.38	6.16±1.64	22.4±2.3	18.18±4.17	6.75±1.1	107±7.54	8.01±0.96	5.42±0.82	14.86±2.17	7.78±1.05	6.75±0.44	6.17±0.2	2.43±0.37	1.52±0.43	0.9±0.05	3.33±0.47	277.5±174.18	351.66±110.78	3.54±0.41	3.31±1.77	20.16±13.43	5±3.92
91	Duo Hua Luo Han	DHLH	Chinese Zhongyuan cultivation group	75.76±4.85	120.5±2.59	115.61±4.17	7.16±0.23	26.53±0.8	15.63±3.25	10.26±0.32	112.16±12.96	6.91±0.31	4.13±0.28	16.76±0.89	7.65±0.44	7.05±0.72	6.82±0.85	3.12±0.04	2.14±0.02	0.98±0.02	6.5±0.7	87.5±9.19	109.83±68.58	2.81±0.64	3.14±1.2	79±14.61	12.74±0.43
92	Fen Fu Rong	FFR	Chinese Zhongyuan cultivation group	82.46±1.69	120.33±9.42	108.55±11.62	7.16±0.23	35.71±6.48	22.31±3.41	13.71±2.23	205±71.65	7.82±3.03	5.84±2.19	15.84±1.16	7.82±3.11	6.99±1.28	6.75±1	2.6±0.32	1.91±0.4	0.68±0.07	10.33±0	170.5±4	556±181.96	3.03±0.8	3±0.64	20±1.88	1.78±0.02
93	Fen He	FH	Chinese Zhongyuan cultivation group	78.31±9.64	99.71±32.83	88.6±38.32	5.75±1.76	29.05±1.01	18.35±1.76	11.28±1.2	144.91±37.59	7.46±2.21	4.91±3.23	14.08±1.01	6.31±0.81	7.89±0.18	7.42±0.27	1.94±0.63	1.41±0.44	0.53±0.19	5.33±0.47	26.33±24.51	137.08±3.65	3.4±0.39	2.53±1.22	78.08±5.06	14.85±0.06
94	Fen Lan Lou	FLL	Chinese Zhongyuan cultivation group	82.33±0.94	113.66±1.88	103.63±4.76	7.16±2.12	31.48±2.19	16.68±1.06	13.66±0.61	169.5±38.89	7.81±1.06	5.54±1.68	17.8±0.93	7.61±0.48	8.65±0.34	7.73±0.75	3.1±0.41	2.2±0.27	0.9±0.13	13.33±1.88	134.66±78.72	179.33±50.44	3.45±0.68	2.95±1.72	112.5±14.37	8.9±0.82
95	Fen Lou Chun Se	FLCS	Chinese Zhongyuan cultivation group	91.86±5.46	134.26±3.67	124.5±7.3	6±1.41	40.58±7.14	25.55±3.5	16.1±3.01	204.5±10.6	7.31±1.02	5.16±0.9	16.17±2.34	7.3±0.66	7.79±0.8	7.66±0.85	3.32±0.41	2.19±0.13	1.13±0.28	6.5±1.17	65.66±3.77	253.16±35.11	3.69±0.24	3.63±0.84	88.83±26.16	13.57±1.5
96	Fen Lou Tai	FLT	Chinese Zhongyuan cultivation group	90.76±2.21	116.78±3.13	103.08±7.66	6.33±0.47	31.43±2.12	18.03±1.88	12.21±0.63	151.66±48.55	7.27±2.06	5.17±1.73	15.71±0.87	6.54±1.21	7.48±1.1	7.07±0.74	2.62±0.07	1.79±0.13	0.82±0.05	8.16±2.12	86.66±64.58	174.16±12.02	3.42±1.23	3.52±0.9	61.16±28.99	7.23±2.01
97	Fen Pan Cang Jin	FPCJ	Chinese Zhongyuan cultivation group	89.08±2.47	142.23±1.08	117.5±6.83	7±0.47	30.86±6.55	16.48±4.5	12.1±2.07	100.66±43.36	9.2±1.78	4.47±1.73	15.24±0.05	6.36±1.07	7.56±0.13	7.77±0.24	2.6±0.18	1.75±0.1	0.84±0.07	5±1.41	68.5±9.19	146.5±33.7	3.19±0	2.75±1.71	33±24.04	6.37±3.15
98	Fen Yi Jiao	FYJ	Chinese Zhongyuan cultivation group	89.35±9.45	122.11±12.42	93.03±31.15	5.83±1.17	34.08±6.34	17.11±6.19	13.95±0.96	139.33±67.88	7.03±1.68	4.34±1.67	13.48±1.67	5.32±0.38	6.52±0.57	6.42±0.62	3.04±0.06	1.86±0.14	1.18±0.21	6.33±0.47	150.83±79.43	109.5±82.73	3.04±0.31	3.12±0.95	80.83±9.19	12.93±2.28
99	Fen Yu Pan	FYP	Chinese Zhongyuan cultivation group	94.78±1.24	123.96±24.93	111.48±24.72	6.66±0	28.31±0.11	16.03±0.47	12.5±0.09	145.33±18.85	5.88±0.31	6.7±1.04	15.47±0.84	6.8±0.51	7.37±0.88	6.39±0.38	1.89±0.04	1.17±0.07	0.72±0.12	9.33±0.94	66.66±8.48	283.33±55.15	3.27±0.69	2.67±0.93	64.16±14.37	7.11±0.56
100	Fen Yu Qiu	FYQ	Chinese Zhongyuan cultivation group	112.86±5.46	147.38±15.48	132.33±10.37	5.83±0.23	35.67±5.59	22.09±0.14	14.02±0.38	238.83±43.13	8.95±2.65	5.37±1.25	16.26±2.46	8.12±0.76	7.6±0.12	7.52±0.48	2.72±0.22	1.8±0.1	0.92±0.12	6.66±1.88	177.58±32.64	147.08±106.65	3.42±0.71	3.21±1.82	49.58±14.02	7.58±0.23
101	Fen Zhou Chou	FZC	Chinese Zhongyuan cultivation group	81.65±37.68	108.55±40.84	83.91±17.79	5.83±1.64	27.98±5.2	19.23±3.25	10.1±0.37	86.66±11.78	5.74±0.33	3.63±1.46	15.95±1.29	6.84±1.4	8.57±0.92	7.77±2.06	2.77±0.12	2.02±0.1	0.75±0.02	5.5±0.7	17.5±9.66	153.33±24.98	2.74±0.68	2.95±1.99	73.66±22.15	13.76±5.79
102	Feng Chan Jiao	FCJ	Chinese Zhongyuan cultivation group	93.15±3.98	130.35±7.04	110.91±13.55	6.66±1.41	34.91±3.27	17.8±0.42	14.16±1.36	112.66±19.32	9.36±1.26	5.46±0.37	15.38±3.51	7.04±1.44	7.2±0.42	6.6±1.03	2.58±0.34	1.64±0.54	0.94±0.19	9±2.82	123±123.5	145.33±5.18	3.16±0.89	3.13±1.17	59.83±9.19	6.96±1.49
103	Gong E Qiao Zhuang	GEQZ	Chinese Zhongyuan cultivation group	75.41±0.58	108.65±17.93	96.83±3.53	6.5±0.7	29.46±0.94	18.46±3.81	11.61±1.06	128.83±9.19	7.55±0.63	4.64±1.35	14.44±0.53	6.11±0.26	7.23±0.14	6.73±0.7	2.55±0.24	1.97±0.07	0.58±0.16	6.33±0.47	94.16±51.61	49.5±14.37	2.88±0.39	2.05±1	68.66±6.59	11.06±0.14
104	Gu Cheng Chun Se	GCCS	Chinese Zhongyuan cultivation group	115.91±12.84	138.21±19.96	117.78±7.84	5.83±1.17	25.56±2.45	17±3.01	8.76±0.75	147±28.75	6.71±1.25	5.27±1.26	15.27±0.8	8.27±0.87	8.09±0.38	7.3±0.75	3.33±1.04	2.53±0.79	0.8±0.24	6.5±0.23	172.66±202.23	165.66±214.48	2.87±0.14	2.56±0.9	35.66±22.15	5.85±4
105	Guan Qun Fang	GQF	Chinese Zhongyuan cultivation group	77.18±2.56	114.01±15.06	96.91±7.42	6.16±1.17	28.26±0.89	17.55±1.01	10.02±0.1	113.5±6.83	6.45±0.82	3.45±0.86	14.08±0.73	9.83±2.06	5.93±0.99	5.22±0.24	2.32±0.64	1.36±0.37	0.95±0.27	8±4.71	226.83±199.16	197.66±39.59	3.12±0.22	2.36±0.79	8±1.88	1.45±1.24
106	Guan Shi Hong Yu	GSHY	Chinese Zhongyuan cultivation group	98.95±5.35	131.96±7.49	119.2±11.59	7.33±0.94	30.81±1.01	17.46±1.55	15.6±0.94	136.16±11.54	6.6±0.32	4.47±0.08	15.26±1.18	6.84±0.16	6.25±0.68	5.5±0.89	1.88±0.3	1.31±0.21	0.56±0.09	12.66±2.82	69.33±0	238.16±9.66	2.43±1.13	2.51±1.06	89±38.18	6.85±1.39
107	Guan Shi Mo Yu	GSMY	Chinese Zhongyuan cultivation group	76.81±1.2	100.55±8.17	92.1±1.55	6.33±1.41	27.4±1.46	18.33±0.23	8.26±0.84	171.66±0.94	7.29±1.36	6.6±0.14	14.6±1.6	6.29±0.27	7.6±0.18	8.35±0.26	2.48±0.16	1.65±0.11	0.83±0.04	5±0	19.83±3.53	284±126.8	3.68±0.17	3.54±0.22	55.5±8.24	11.1±1.64
108	Gui Fei Cha Cui	GFCC	Chinese Zhongyuan cultivation group	122.71±7.47	119.95±4.64	115.51±1.2	8±1.88	28.98±4.17	17.18±4.64	10.18±2.33	130±39.12	7.07±1.22	5.74±2.81	15.78±0.35	7.05±1.16	7.8±0.23	6.5±0.61	2.29±0	1.67±0.03	0.61±0.02	11.16±0.23	69.16±24.27	292.5±25.22	3.05±0.53	2.46±1.09	27.66±5.65	2.47±0.57
109	Hai Bo	HB	Chinese Zhongyuan cultivation group	81.9±2.49	122.48±9.16	116.06±19.42	6.33±0	28.93±1.08	21.18±3.74	10.1±0.7	137.5±39.36	7.5±0.74	4.51±1.25	16.96±2.78	6.41±0.35	7.7±0.36	7.76±1.03	2.81±0.59	2.02±0.24	0.79±0.34	5.33±0.47	64±16.49	245±7.07	NA	NA	90.5±8.24	17.33±2.72
110	Hai Xia	HaiX	Chinese Zhongyuan cultivation group	72.68±2.85	119.76±10.04	96.8±6.78	5.66±0.94	26.86±0.56	15.48±1.86	11.23±0.23	131.5±0.7	8.15±0.53	6.93±3	13.96±0.93	8.01±0.26	6.93±0.61	6.88±0.77	1.5±0.42	0.9±0.15	0.59±0.27	6.5±0.7	153±99.93	45.33±53.74	2.63±0.94	2.28±0.96	58.83±17.67	9.27±3.7
111	He Hua Fei Cui	HHFC	Chinese Zhongyuan cultivation group	115.2±4.05	134.13±18.19	114.26±0.37	7.5±1.17	30.21±2.09	18.33±0.56	11.2±0.51	127.66±17.44	6.76±0.95	5±2.29	15.07±0.57	6.94±1.67	7.45±0.02	6.95±0.31	3.23±0.48	2.38±0.31	0.85±0.16	5±0.47	54.33±25.45	262.5±157.68	3.53±0.51	2.72±0.53	71.16±14.37	14.1±1.63
112	Hei Hai Sa Jin	HHSJ	Chinese Zhongyuan cultivation group	111.08±2.47	150.6±15.46	124.16±10.13	7.66±0.47	27.87±0.6	19.47±0.86	9.09±0.29	172±8.95	7.23±1.46	3.15±0.57	16.11±1.29	7.87±2.92	7.51±0.16	6.46±0.18	2.74±0.01	1.94±0.13	0.8±0.14	5.33±0.47	15.66±0.94	223±16.97	2.75±0.72	2.86±1.36	68.16±10.13	12.74±0.77
113	Hei Hua Kui	HHK	Chinese Zhongyuan cultivation group	79.71±7.61	104.66±1.88	92.76±0.14	6.5±0.7	29.51±3.84	18.83±4.33	10.48±0.4	169.83±68.58	6.67±1.31	4.67±1.73	14.42±0.01	6.86±0.56	7.46±0.46	6.82±0.6	2.27±0.27	1.6±0.27	0.66±0	5.66±0.94	17.5±3.06	170.33±35.82	2.38±0.92	2.28±1.1	35.83±12.49	6.6±3.29
114	Hei Tao Huang Hou	HTHH	Chinese Zhongyuan cultivation group	76±9.42	107.78±0.77	98±1.41	7.33±0.47	21.14±4.65	12.52±4.86	7.95±2.79	84.16±42.66	5.33±0.52	4.57±0.24	15.08±0.07	7.95±2.53	8.31±1.38	8.08±1.3	3.12±1.17	2.4±1.13	0.72±0.03	6.33±0.47	12.5±2.12	171.5±58.68	3.63±0.52	3.1±0.23	81.83±9.66	13±0.51
115	Hong Ban Bai	HBB	Chinese Zhongyuan cultivation group	143.46±1.13	193.16±9.19	174.21±2.52	7±0	30.93±4.52	21.86±1.36	8.56±0.7	153.5±69.53	7.74±2.71	5.1±2.63	17.24±0.59	8.16±1.12	9.05±0.48	9.2±0.46	2.75±0.2	1.93±0.18	0.81±0.02	5±0	10.5±1.17	160.5±21.92	3.66±0.38	3.11±1.15	85.5±12.49	17.1±2.49
116	Hong Hui	HHui	Chinese Zhongyuan cultivation group	76.13±1.69	114.3±17.48	102.43±5.79	6.66±1.88	28.76±0.37	19.8±1.5	9.18±0.44	151.83±0.7	7.15±0.5	4.74±0.97	14.31±1.16	5.61±0.96	6.67±0.2	5.98±0.39	2.33±0.08	1.64±0.3	0.68±0.22	10.66±1.41	81.5±0.7	279.83±70	2.79±0.62	2.09±0.85	108.66±18.38	10.16±0.45
117	Hong Lou DuoJin	HLDJ	Chinese Zhongyuan cultivation group	100.51±4.45	126.4±8.39	116.28±8.55	7±0.94	29.71±0.87	20.55±0.96	10.5±0.84	178.5±4.47	7.54±0.34	4.7±0.41	14.23±0.76	6.76±1.41	6.1±0.53	5.9±0.55	2.3±0.23	1.47±0.15	0.82±0.08	8.16±1.64	107.08±22.03	223.08±23.21	2.88±0.44	2.87±0.79	105.83±16.26	13.01±0.64
118	Hong Mei Gui	HMG	Chinese Zhongyuan cultivation group	80.15±1.62	119.21±2.19	107.45±5.02	6.16±0.23	28.15±1.53	17.73±1.55	9.48±0.73	#VALUE!	8.13±0.09	4.65±0.39	13.15±2.03	5.51±0.44	6±0.32	6.32±1.47	2.63±0.37	1.85±0.39	0.78±0.02	5.5±0.23	20±0.94	364.83±28.99	2.65±0.15	3.02±1.1	70±15.55	13.12±2.7
119	Hong Xia	HongX	Chinese Zhongyuan cultivation group	101.65±3.32	137.35±6.15	130.85±10.63	8.16±0.23	34.8±0.09	20.41±1.72	14.23±0.18	#VALUE!	8.12±0.04	5.96±1.08	16.47±0.12	8.24±2.03	8.06±1.41	6.74±0.01	3.24±0.05	2.23±0.65	1±0.6	7.33±0.47	49.41±2.71	262.16±14.37	3.24±0.08	2.55±0.38	95.5±14.37	13.06±1.01
120	Hu Hong	HuH	Chinese Zhongyuan cultivation group	88.76±8.81	133.36±2.4	113.88±7.7	5.66±0.94	30.48±1.81	19.06±1.08	11.3±0.37	225±27.34	10.22±0.28	7.02±2.83	16.36±0.42	7.88±0.02	8.3±0.33	7.37±0.62	#VALUE!	#VALUE!	#VALUE!	6.33±0.94	250.5±22.86	150.5±56.8	2.9±0.56	2.85±0.91	34.33±16.02	5.41±1.86
121	Hu Die Bao Chun	HDBC	Chinese Zhongyuan cultivation group	119.81±6.85	145.65±18.87	117.15±21.47	6±0.94	31.31±7.75	20.23±2.59	10.16±3.2	160.33±64.11	8.55±0.72	3.97±0.66	14.69±0.67	7.16±1.27	7.56±0.23	8.88±0.31	3.58±0.07	2.55±0.08	1.02±0.01	5.66±0.47	24.5±5.89	118.66±33.94	NA	NA	79.5±2.59	14.08±0.68
122	Hu Die Fei Wu	HDFW	Chinese Zhongyuan cultivation group	108.25±3.88	141.95±2.42	122.6±5.56	6.5±0.23	30.55±6.71	17.5±4.19	11.76±4.14	130.33±49.96	7.39±0.29	5.3±1.69	15.9±0.46	5.62±1.44	7.97±0.1	8.26±1.32	2.63±0.23	1.97±0.17	0.65±0.06	5.16±0.23	25.16±0.23	260.08±40.42	2.83±0	2.89±1.23	28.5±4	5.56±0.99
123	Hu Die Ying Ri	HDYR	Chinese Zhongyuan cultivation group	74.81±0.25	109.51±14.35	100.51±0.68	5.66±0.94	29.48±6.15	16.86±0.56	11.13±3.44	119±23.57	6.96±0.42	5.75±1	15.48±0.77	6.64±1.8	7.27±0.22	5.67±0.65	2.02±0.34	1.31±0.49	0.7±0.14	7.33±2.82	125±37.24	239.83±2.59	2.82±0.72	2.53±1.27	49.5±21.92	6.71±0.53
124	Hui Er Qiao	HEQ	Chinese Zhongyuan cultivation group	125.56±10.98	157.33±18.85	144.36±2.78	7.66±0.94	36.81±3.79	24.43±0.61	14.85±1.81	261.83±27.57	8.78±2.19	6.48±1.67	15.49±1.26	7.32±0.24	8.19±0.34	6.6±0.47	2.95±0.34	2.1±0.37	0.85±0.02	7.33±2.35	122.83±104.41	292.66±87.2	3.27±0.88	2.63±1.22	49.83±26.16	6.32±1.36
125	Huo Lian Bi Yu	HLBY	Chinese Zhongyuan cultivation group	98.15±6.81	134.61±0.87	128±0.47	7.16±0.7	31.08±0.58	21.8±0.28	10.88±0.02	143.5±45.49	7.05±1.11	5.24±0.41	14.65±0.67	7.97±0.9	6.96±0.75	5.64±0.07	2.53±0.85	1.6±0.66	0.93±0.19	6.5±1.17	127.66±48.55	359±93.8	2.77±0.32	2.76±0.13	13.33±0.94	1.73±0.36
126	Jia Li	JL	Chinese Zhongyuan cultivation group	128.16±4.47	183.81±35.56	148.05±34.01	7±0.47	34.5±5.18	25.61±8.6	11.9±0.09	179.33±5.65	6.96±0.37	4.15±1.29	16.68±2.29	6.69±0.89	7.93±0.42	6.28±0.78	2.4±0.17	1.78±0.07	0.62±0.1	14.33±0.94	55.66±18.85	298.66±144.24	2.95±0.02	2.35±1.05	115.83±40.3	8.22±2.13
127	Jian Rong	JR	Chinese Zhongyuan cultivation group	98.48±0.21	121.9±4.57	107.58±4.12	6±0	29.63±2.45	15.28±2.19	10.98±0.49	125±43.36	7.07±1.92	4.63±1.56	14.36±0.18	7.47±0.17	6.37±0.69	6.76±1.18	0±0	0±0	0±0	6.33±0.47	308.66±25.45	0±0	2.63±0.28	3.38±0.54	75.16±5.42	12±1.6
128	Jin Zi	JZ	Chinese Zhongyuan cultivation group	159.05±12.65	250.45±4.4	212.66±22.15	7.16±0.23	40.34±0.19	23.74±0.46	15.33±0.04	NA	6.07±0.7	5.15±0.96	14.47±1.07	4.86±0.93	6.59±0.41	6.07±0.29	2.17±0.29	1.39±0.08	0.77±0.2	5±0	20.16±11.07	216.91±48.67	2.66±0.75	2.69±0.81	77.66±9.42	15.56±1.92
129	Jin Huan Zi	JHZ	Chinese Zhongyuan cultivation group	96.25±2.94	130.71±2.75	114.58±8.83	6.83±0.23	29.95±2.42	22.35±2.66	10.43±0.94	142.5±62.93	7.27±2.01	4.66±2.03	13.85±0.86	5.78±0.34	6.32±0.83	5.83±0.51	2.6±0.14	1.94±0.08	0.65±0.22	9.5±2.59	64.83±4	443.83±141.65	2.84±0.15	2.29±1.23	137.5±32.76	14.59±0.49
130	Jin Xin Xue Liang	JXXL	Chinese Zhongyuan cultivation group	97.81±1.67	129.08±0.82	103.28±3.22	7.33±0.47	38.13±1.79	20.15±4.83	15.55±2.56	147.66±76.83	6.68±1.53	4.78±2.05	16.25±1.49	8.04±1.38	8.96±0.99	7.72±0.88	3.66±1.32	2.96±0.98	0.7±0.33	7±1.41	138.66±167.34	115±126.8	3.52±0.97	3.18±0.58	61±20.74	8.58±1.23
131	Jin Pao Hong	JPH	Chinese Zhongyuan cultivation group	111.85±16.71	138.55±3.93	128±15.55	5.5±0.23	35.53±5.56	19.38±2.09	15.86±3.67	163.16±25.22	7.52±0.95	5.19±0.53	13.8±3.66	5.55±0.01	5.76±0.33	5.26±1.23	2.45±0.4	1.47±0.19	0.97±0.2	9.5±0.23	110.16±12.02	423±218.73	3.01±0.49	3.2±0.31	84±5.18	8.9±0.7
132	Jin Shang Tian Hua	JSTH	Chinese Zhongyuan cultivation group	164.01±3.79	195.2±11.59	184.46±7.82	6.5±0.7	31.6±0.23	22.21±2.99	11.76±0.47	168.5±3.06	7.7±1.02	4.66±0.89	15.46±4.67	6.95±0.86	7.29±1.04	7.06±1.22	2.5±0.1	1.68±0.01	0.81±0.12	6.66±0.94	32.33±8.95	269.66±18.38	3.09±0.7	3.02±1.66	76.66±13.67	11.55±0.59
133	Jin Xiu Qiu	JXQ	Chinese Zhongyuan cultivation group	90.9±0.32	125.76±16.35	119.71±14.68	7.16±0.23	28.65±0.87	21.83±2.68	9.58±0.02	146±11.31	7.36±0.48	4.57±1.36	14.75±0.57	7.51±2.19	5.76±0.05	5.92±0.19	2.62±0.03	1.81±0.2	0.8±0.24	6.83±0.7	210.16±169.94	270.41±101.7	2.9±0	2.84±1.06	43.16±15.32	6.17±1.56
134	Jing Yu	JY	Chinese Zhongyuan cultivation group	99.63±8.43	113.81±5.86	94.1±15.22	6.83±0.23	24.58±2.85	12.23±0.94	8.68±1.15	99±4.24	6.6±1.22	3.44±0.27	15.55±0.72	7.19±0.42	7.38±0.35	6.69±0.08	2.63±0.33	1.74±0.36	0.89±0.03	5.33±0.47	46.33±48.55	155.33±20.27	3.28±0.25	2.45±1	77.16±10.13	14.57±3.23
135	Jiu Zui Yang Fei	JZYF	Chinese Zhongyuan cultivation group	93.16±1.17	120.71±3.22	104.08±5.77	8±0.47	34.41±4.5	20.55±2.52	15.01±0.3	156.83±39.83	8.3±1.31	5.39±0.75	16.72±3.35	8.25±0.92	8.81±0.58	6.89±1.09	3.09±0.2	2.11±0.21	0.97±0	5.16±0.23	40.33±3.29	316.16±12.96	3.21±1.52	2.78±2.32	43.5±0.23	8.46±0.37
136	Ju Hua Bai	JHB	Chinese Zhongyuan cultivation group	81.5±1.17	125.63±16.07	107.98±2.38	6.66±0.47	38.63±2.35	25.63±1.88	12.93±0.51	192.5±94.04	7.61±2.43	6.14±3.27	16.29±1.54	6.25±1.67	8.09±1.26	6.59±0.28	2.84±0.53	1.73±0.04	1.11±0.48	5.83±0.7	35.33±7.07	264.33±24.98	3.24±0.48	2.54±0.78	47.33±6.12	8.1±0.08
137	Kun Shan YeGuang	KSYG	Chinese Zhongyuan cultivation group	79.65±1.86	118.6±2.73	108.68±16.05	7.16±0.7	32.03±0.37	20.36±1.03	12.88±0.21	148.5±4	6.58±1.58	5.8±0.83	14.71±1.1	6.72±0.54	8±0.08	7.23±0.04	0±0	0±0	0±0	0±0	151.16±23.8	0±0	3.09±0.37	2.28±1.15	0±0	0±0
138	Lan Bao Shi	LBS	Chinese Zhongyuan cultivation group	61.2±6.41	102.43±12.11	97.33±10.84	7.33±0	27.45±4.67	20.5±2.06	9.54±0.55	171.16±4	8.26±0.04	6.69±0.47	14.55±0.72	5.82±0.03	7.53±0.52	6.74±0.15	2.12±0.05	1.51±0.07	0.61±0.12	9.16±0.23	50.16±1.64	237.66±75.89	3.28±0.4	2.9±1.07	82.5±10.13	8.94±0.95
139	Lan Fu Rong	LFR	Chinese Zhongyuan cultivation group	105.2±2.07	148.25±8.6	128.41±3.41	7±0.94	28.88±4.31	19.83±1.88	10.8±1.46	186.83±46.43	7.77±1.87	5.43±1.31	17.89±0.23	7.91±0.82	8.26±0.28	7.4±0.32	2.54±0.17	1.81±0.21	0.72±0.04	5.5±0.7	95.5±4.94	487.33±236.17	3.13±1.18	2.75±1.47	45±13.19	8.09±1.35
140	Lan Hai Bi Bo	LHBB	Chinese Zhongyuan cultivation group	85.16±4	102.71±0.54	98.73±4.33	8±0.47	41.86±3.2	22.61±2.14	14.28±1.81	196.25±1.06	9.61±0.21	6.81±1.67	17.19±0.46	6.01±0.63	7.93±0.14	6.97±0.32	2.79±0.47	1.92±0.43	0.86±0.04	10.83±1.17	113.16±61.98	311.5±2.59	2.94±0.07	2.89±1.37	128.5±1.64	11.96±1.09
141	Lan Tian Yu	LTY	Chinese Zhongyuan cultivation group	64.7±2.4	106.88±20.9	98.95±7	7±1.41	34.67±2.18	22.01±6.24	13.61±1.15	229.83±13.43	7.8±1.31	5.26±0.8	15.27±2.76	5.76±0.79	7.76±0.46	7.67±0.48	3.3±0.46	2.26±0.33	1.04±0.13	6.83±0.23	30±2.82	194.83±10.6	2.47±0.31	2.97±1.49	43.66±22.62	6.44±3.66
142	Lan Yu	LY	Chinese Zhongyuan cultivation group	84.95±2.89	138.21±10.53	116.28±7.47	7±0	27.8±1.03	16.88±2.42	12.86±0.42	116.5±16.73	8.49±2.97	5.37±1.64	15.78±1.05	6.01±0.58	7.83±1.69	7.24±0.73	3.32±0.52	2.26±0.33	1.06±0.18	5.83±1.17	71.66±34.41	188.08±41.6	3.48±0.82	3.58±0.58	88.66±15.08	15.28±0.44
143	Lan Yue Liang	LYL	Chinese Zhongyuan cultivation group	70.6±0.56	111.48±6.85	103.71±0.87	6.5±1.17	25.28±2.66	16.1±2.59	10.3±1.93	146.5±45.01	7.49±1.27	4.54±1.29	15.5±0.18	6.31±0.68	8.03±0.05	6.36±0.84	2.85±0.01	2.16±0.09	0.69±0.1	6.33±1.88	52.66±18.85	184.5±11.54	3.54±0.45	2.85±0.62	63.33±16.49	10.15±0.24
144	Li HuaYing Yue	LHYX	Chinese Zhongyuan cultivation group	77.68±3.79	111.88±1.1	94.93±8.39	6.5±0.23	35.46±0.75	18.21±1.39	14.8±1.03	144.66±35.82	8.24±1.34	5.36±0.52	16.35±0.58	6.18±0.83	7.97±1.11	6.41±0.54	3.56±0.28	2.51±0.11	1.04±0.16	7.16±0.23	53.33±24.04	235.33±124.45	3.55±0.54	3.3±0.74	99.5±8.72	13.93±1.66
145	Liyuanchun	LYC	Chinese Zhongyuan cultivation group	109.18±12.04	145.71±12.79	128.75±21.8	7.33±0	25.1±5.88	18.64±4.08	9.6±1.63	121.91±34.53	6.2±2.02	3.94±1.91	16.35±0.6	8.3±0.62	8.13±0.23	5.68±0.06	2.59±0.55	1.98±0.64	0.6±0.08	5.33±3.77	89.16±50.2	424.83±61.51	3.43±0.22	3.3±0.32	20.33±15.55	3.1±0.93
146	Ling Hua Zhan Lu	LHZL	Chinese Zhongyuan cultivation group	80.83±7.77	124.23±0.61	112.7±10.41	7.66±0.94	33.3±0.23	22.81±1.95	11.95±1.06	186.16±14.84	8.44±1.68	5.21±1.29	17.5±0.75	8.5±1.82	8.24±0.45	6.59±0.14	3.08±0.26	1.97±0.03	1.11±0.3	4.16±1.64	198.33±32.52	288.83±94.04	3.56±0.8	2.95±1.34	40.83±17.2	7.98±2.38
147	Luo Yang Hong	LuoYH	Chinese Zhongyuan cultivation group	110.33±5.98	138.13±7.82	139±24.04	7.33±0.94	32.61±5.49	20.35±2.66	13.23±2.26	174±19.79	6.76±0.22	4.45±0.48	13.98±1.28	5.39±0.36	5.87±0.19	6.08±0.1	2.11±0.12	1.4±0.01	0.7±0.13	8.83±3.06	115.5±37.94	291±88.62	2.64±0.11	2.59±0.33	92.33±25.92	10.61±0.64
148	Lv Mu Yin Yu	LMYY	Chinese Zhongyuan cultivation group	126.9±12.86	173.91±18.5	156.33±19.32	8.83±1.17	38.26±0.89	23.53±1.6	13.73±0.84	260.5±22.39	10.06±1.88	6.46±1.09	15.32±0.48	9.37±2.15	7.93±0.47	7.4±0.6	0±0	0±0	0±0	4.83±1.17	239.66±54.21	0±0	3.69±1.17	2.64±0.12	29±0.47	6.38±1.23
149	Lv Rong Duo Bian	LRDB	Chinese Zhongyuan cultivation group	97.41±1.29	129.1±4.1	116.43±8.34	7.66±0.47	34.11±3.88	19.71±1.1	13.76±1.22	160.5±20.03	9.05±0.73	5.37±1.03	14.36±1.03	8.12±0.05	7.09±0.48	6.67±0.5	0±0	0±0	0±0	3.83±1.64	369.83±32.29	0±0	2.74±0.35	2.7±1.17	8±0.47	1.69±0.54
150	Lv Xiang Qiu	LXQ	Chinese Zhongyuan cultivation group	96.98±0.02	145.28±31.04	120.66±24.04	7±0	33.96±0.98	19.63±0.75	13.48±0.49	169.33±37.71	8.06±0.66	5.33±0.74	14.85±3.27	9.03±0.38	7.02±1.29	7.06±1.46	0±0	0±0	0±0	4.5±1.64	396.83±23.8	0±0	3.13±0.42	2.91±1.91	12.16±15.32	2.77±3.45
151	Man Tian Xing	MTX	Chinese Zhongyuan cultivation group	90.48±0.25	133.86±9.61	114.18±5.39	5.83±1.17	26.56±7.16	18.53±9.05	10.93±2.07	134.66±68.35	7.29±1.7	4.82±1.98	14.29±2.65	5.38±0.3	7.01±1.1	6.22±0.2	2.62±0	1.76±0.13	0.85±0.12	5±0	108.83±64.34	182.33±3.77	3.3±0.79	2.84±1.44	75.5±4	15.1±0.8
152	Mei Gui Zi	MGZ	Chinese Zhongyuan cultivation group	97.55±4.07	120.96±15.13	104.88±17.74	6.66±0	27.76±2.16	17.95±1.48	9.56±1.55	115.5±46.9	6.08±1.01	4.02±1.19	13.06±2.59	6.61±0.25	7.25±1.12	5.6±0.28	2.56±0.42	1.76±0.09	0.79±0.32	5±0	59±2.82	313.5±43.13	3.23±0.23	2.25±1.24	83±1.88	16.6±0.37
153	Mo Chi Jin Hui	MCJH	Chinese Zhongyuan cultivation group	117.61±11.38	157.3±15.5	119.43±15.22	7.16±0.23	37±0.75	25.53±3.81	11.73±0.18	172.16±90.27	6.49±3.36	4.77±2.29	16.05±0.43	6.56±0.24	7.98±0.49	6.45±0.08	2.63±0.22	1.92±0.11	0.71±0.11	13±0.47	47.16±11.07	320.33±3.77	3.57±0.4	2.99±1.04	138.83±14.37	10.64±0.75
154	Mo Die Xi Jin	MDXJ	Chinese Zhongyuan cultivation group	64.83±8.24	96.11±0.77	92.91±4.59	6.5±0.23	28.76±1.37	15.49±0.95	12.1±0.65	113.33±18.38	7.5±0.8	4.25±0.11	13.56±1.69	6.66±1.93	6.27±0.19	4.87±0.24	1.71±0.06	1.08±0.21	0.63±0.14	8±0.47	50.66±11.31	124.33±15.55	2.22±0.14	2.12±0.48	44.5±7.77	5.54±1.29
155	Mo Lou Zheng Hui	MLZH	Chinese Zhongyuan cultivation group	100.28±6.67	126.95±3.84	115.85±4.5	7.5±0.23	22.43±0.42	13.93±0.65	10.43±2.45	131.83±32.29	6.16±0.19	4.68±1.43	14.86±1.13	6.4±0.66	7.68±1.2	6.65±0.34	2.76±0	2.01±0.29	0.75±0.29	6.16±0.7	33.5±25.69	129.16±21.44	3.95±0.02	2.83±1.45	73.66±9.89	12.14±0.52
156	Mo Run Jue Lun	MRJL	Chinese Zhongyuan cultivation group	101.68±1.86	130.48±17.7	115.45±7.37	6.5±1.64	27.01±1.15	19.76±3.43	9.95±3.21	171±8.95	6.93±0.18	3.61±0.02	15.83±1.13	7.46±2.16	6.63±0.66	6.03±0.52	2.28±0.31	1.45±0.08	0.82±0.22	9±0	57.25±15.2	405.5±57.27	2.29±0.53	2.38±0.95	122.16±4.94	13.57±0.55
157	Mo Sa Jin	MSJ	Chinese Zhongyuan cultivation group	76.01±1.86	120.51±6.81	111.06±5.27	5.83±0.23	31.23±9.89	17.38±4.21	12.4±5.46	135±25.45	8.86±0.56	4.97±1.45	14.66±0.05	5.6±0.61	8.83±0.99	6.42±0.32	2.94±0.2	2.12±0.04	0.81±0.16	6±0.47	20.83±1.64	192.83±39.36	2.9±0.45	2.37±0.97	30.83±8.24	5.23±1.78
158	Mo Yu	MY	Chinese Zhongyuan cultivation group	105.85±3.04	137.8±0.28	121.58±14.96	6±0.94	33.2±0.98	19.81±1.57	13.35±1.15	139.16±1.64	7.53±1.64	5.36±1.37	15.01±0.07	7.4±0.94	7.92±0.38	6.27±1.18	2.76±0.28	1.88±0.25	0.88±0.54	5.33±0.47	55.33±48.08	198.5±41.24	2.85±0.67	2.71±0.73	62.66±9.89	11.73±0.85
159	Mo Yu Cun Jin	MYCJ	Chinese Zhongyuan cultivation group	88.2±9.14	124.53±23.75	116.15±2.56	6±0	25.95±2.28	16.82±0.15	10.75±0.54	147.66±34.88	6.61±0.07	3.82±1.6	10.28±0.87	4.89±1.68	5.35±0.87	4.48±0.63	2.11±0.25	1.47±0.06	0.63±0.19	5.16±0.7	13.83±2.12	112.83±37	2.15±0.45	1.98±0.78	67.66±14.14	12.98±1.09
160	Mo Yu Sheng Hui	MYSH	Chinese Zhongyuan cultivation group	97.13±2.16	131.28±10.44	115.76±4.1	5.83±0.23	32.95±0.35	22.21±1.76	10.83±1.08	161.66±24.98	7.02±0.52	4.51±2.56	15.41±1.52	8.02±3.29	8.03±1.41	7.42±0.78	3.08±0.96	2.56±1.13	0.51±0.16	7.16±2.59	55.83±1.64	276.33±63.63	3.63±0.76	4.16±0.41	76.83±10.13	11.18±2.63
161	Mo Zi Jin Zhu	MZJZ	Chinese Zhongyuan cultivation group	69.18±1.67	97.96±6.08	83.26±11.69	6.16±0.7	25.75±3.46	18.9±2.07	8.56±0.61	122±0.94	7.88±0.97	3.78±1.52	15.98±0.02	7.07±0.38	8.22±0.01	6.57±0.29	2.66±0	1.78±0.16	0.88±0.16	6.41±0.11	74±9.42	144.16±50.2	2.61±0.68	2.48±1.1	68.41±6.95	10.59±1.39
162	Mo Zi Lian	MZL	Chinese Zhongyuan cultivation group	105.15±1.15	144.85±1.67	126.48±5.39	6.33±0.94	41.01±0.4	23.83±1.31	17.05±1.86	232.83±5.42	8.18±1.57	5.58±1.81	15.15±0.4	7.28±3.55	8.12±0.17	7.78±0.25	2.6±0.52	1.76±0.18	0.84±0.34	5±0	10±0.47	150.33±33.46	3.37±0	2.58±0.86	54.16±1.64	10.83±0.32
163	Mo Zi Ying Jin	MZYJ	Chinese Zhongyuan cultivation group	85.51±1.2	127.55±2.99	112.46±5.84	6.66±0	28.46±0.51	17.61±1.15	12.06±1.27	133.5±17.67	7.15±0.39	5.6±1.03	14.12±1.89	7.95±1.57	7.89±1.11	6.77±0.12	2.47±0.25	1.95±0.26	0.52±0.01	8.16±1.17	74.5±7.77	200.33±16.97	3.19±0.17	3.4±0.37	51.83±6.83	6.36±0.1
164	Pan Zhong Qu Guo	PZQG	Chinese Zhongyuan cultivation group	95.61±3.84	127.55±40.23	130.36±5.13	6.83±0.7	32.31±3.65	15.21±1.86	12.86±3.11	NA	5.22±0.67	3.57±1.12	12.36±1.22	6.31±2.52	7.37±1.05	5.93±0.08	2.83±0.18	1.94±0.16	0.88±0.35	5±0	11.66±0.47	260±27.34	2.85±0.26	2.1±0.93	86.33±1.41	17.26±0.28
165	Peng Sheng Zi	PSZ	Chinese Zhongyuan cultivation group	81.55±7.37	118.26±17.06	114.31±3.74	7±0	30.91±1.9	19.98±1.29	11.65±1.34	88.66±8.01	5.45±0.96	3.56±0.13	13.34±2.25	5.48±1.28	5.37±0.31	5.08±1.14	2.18±0.02	1.57±0.04	0.61±0.01	9.16±1.64	148±11.31	291.5±59.16	2.65±0.39	2.89±0.47	101.66±11.31	11.21±0.7
166	Ping Hu Qiu Yue	PHQY	Chinese Zhongyuan cultivation group	113.25±10.72	140.43±11.45	127.45±13.83	8±0.47	33.06±6.45	19.08±5.3	13.91±2.19	223.5±28.51	6.87±1.69	4.16±0.33	17.15±1.9	7.13±0.41	7.2±0.61	7.66±0.23	3.47±0.12	2.37±0.08	1.1±0.04	5.66±1.41	81.5±45.49	146.33±17.44	3.57±0	2.49±1.18	61.83±0.23	11.38±2.51
167	Qi Zhuang Shan He	QZSH	Chinese Zhongyuan cultivation group	131.06±1.03	139.65±15.06	117.76±27.48	6.83±1.17	36.01±7.09	22.93±5.65	13.51±1.39	202.5±51.61	8.72±2.08	7.55±2.76	17.17±1.21	7.41±1.16	8.2±0.19	6.33±0.09	2.84±0.06	1.94±0.08	0.9±0.15	5±0	103.83±11.54	60.66±3.77	3.12±0.66	2.52±1.79	53.16±4.94	10.63±0.98
168	Qiao Yun	QY	Chinese Zhongyuan cultivation group	65.13±2.07	95.26±5.09	89.28±1.48	5.5±0.7	28.83±0.7	15.1±1.74	14.91±0.16	108.16±18.62	5.81±1.06	3.21±0.96	14.36±0.99	5.64±0.67	6.75±1.14	5.8±0.13	2.19±0.33	1.73±0.33	0.46±0	8.66±0	47.66±9.42	319.33±21.21	3.05±0.39	3.2±0.46	64.33±9.89	7.53±0.69
169	Qing Cui Zi	QCZ	Chinese Zhongyuan cultivation group	100.38±2.42	150.81±22.41	133.65±8.5	8±1.88	27.46±0.61	15.98±0.3	12.71±0.16	128±16.97	8.17±0.01	3.84±0.01	16.6±0.76	6.92±0.78	7.8±0.42	5.66±0	2.72±0.13	1.66±0.19	1.06±0.32	5.66±0	33.16±7.77	184.16±9.19	3.39±0.23	2±1.36	41.66±2.35	7.28±0.36
170	Qing Long Wo Fen Chi	QLWFC	Chinese Zhongyuan cultivation group	98.25±5.06	147.05±0.4	114.73±2.45	6.66±0	44±2.35	24.68±2.94	18.25±0.21	175.33±73.06	8.99±0.9	5.83±0.9	16.57±0.74	10.14±0.11	7.67±1.28	6.37±0.46	0±0	0±0	0±0	2.5±2.59	289±28.75	0±0	2.93±0.6	2.42±1.23	0±0	0±0
171	Qing Long Wo Mo Chi	QLWMC	Chinese Zhongyuan cultivation group	105.53±1.22	148.33±4.24	124.55±18.69	6.83±0.23	34.73±0.94	18.21±0.96	14.91±1.34	163.66±8.95	8.73±0.04	5.95±2.09	15.48±5.25	6.97±0.69	8.3±1.17	7.82±1.28	3.41±0.54	2.31±0.69	1.1±0.14	6.66±4.24	100.33±59.86	151.33±16.49	3.13±0.66	3.2±0.56	20.66±3.29	3.78±1.76
172	Qing Long Yao Jin Mo	QLYJM	Chinese Zhongyuan cultivation group	120.85±17.65	155.46±3.58	132.76±3.15	7.33±0	28.61±2.47	18.93±0.37	10.98±1.24	176.16±12.96	8.23±0.22	5.19±1.88	18.2±4.33	8.79±4.51	8.91±2.04	7.8±1.93	3.43±2.31	2.86±2.3	0.57±0	10.33±1.41	54.33±6.12	403±35.82	3.34±0.15	3.14±0.53	45.83±20.03	4.62±2.51
173	Qing Xin Bai	QXB	Chinese Zhongyuan cultivation group	118.73±2.92	155.61±15.15	134.48±8.22	8.83±0.7	33.91±9.4	15.25±4.69	14.78±2.89	120.33±84.38	7.7±1.92	3.78±1.48	17.37±0.49	6.81±0.53	7.58±0.77	7.1±0.32	2.84±0.26	1.74±0.17	1.1±0.09	5.5±0.7	19.83±1.64	242.5±16.26	#VALUE!	#VALUE!	83±23.09	15.55±6.1
174	Qing Zhao Si Pin	QZSP	Chinese Zhongyuan cultivation group	65.9±7.4	112.3±2.3	95.6±7.91	6.5±0.7	26.88±0.21	17.93±0.65	10.71±0.21	172±12.25	6.7±0.93	4.72±0.47	15.3±2.62	5.88±0.35	6.55±0.62	6.08±0.16	2.29±0.04	1.62±0.17	0.67±0.12	9.5±2.12	93.33±8.95	182.16±61.51	2.66±0.99	2.55±0.86	64.5±12.96	6.51±1.01
175	Rou Fu Rong	RFR	Chinese Zhongyuan cultivation group	93.33±13.19	114.58±0.11	98.7±0.89	5.16±0.7	38.96±1.13	26.4±1.46	14.26±0.7	255.33±18.38	7.71±1.73	6.74±2.18	17.15±2.13	6.05±0.12	8.4±0.2	7±0.09	2.39±0.22	1.76±0.09	0.62±0.12	12.5±0.23	79±7.54	275±52.79	3.46±0.14	2.99±1.13	85.33±11.31	6.93±0.88
176	Ru Hua Si Yu	RHSY	Chinese Zhongyuan cultivation group	134.53±4.99	157.16±4.94	142.93±23	8.33±0.94	34.76±7.3	19.51±2.99	13.5±3.19	166.58±69.41	7.36±1.88	3.83±0.18	16.8±1.49	6.61±0.39	7.34±0.34	6.94±0.22	2.19±0.32	1.7±0.24	0.48±0.07	6.5±1.17	65.33±8.95	278.5±85.08	3.13±0.37	2.64±0.35	71±8.01	11.12±0.8
177	Ruan Yu Wen Xiang	RYWX	Chinese Zhongyuan cultivation group	81.2±3.01	121.6±4.8	110.95±0.4	6.66±1.41	34.3±5.04	21.23±6.36	14.28±0.58	146.08±3.65	7±2.02	5.28±1.76	14.01±2.71	7.37±1.49	6.7±0.46	6.23±1.64	2.75±0.34	1.91±0.53	0.83±0.19	5±0	168.08±48.9	78.16±43.6	3.11±0.78	3.34±1.11	45.83±11.07	9.39±2.54
178	Sai Gui Fei	SGF	Chinese Zhongyuan cultivation group	73.53±2.16	108.61±2.89	85.5±14.37	7.83±0.7	NA	NA	NA	NA	NA	NA	15.5±1.27	7.21±0.64	7.12±0.17	6.43±0.42	1.72±0.17	1.17±0.05	0.55±0.12	6.5±1.64	75.66±6.12	286.33±99.46	3.06±0.14	2.7±0.69	36.33±11.31	5.54±0.24
179	San Bian Sai Yu	SBSY	Chinese Zhongyuan cultivation group	92.75±10.01	124.3±10.88	102.5±2.59	6.5±0.23	35.85±10.53	22.03±6.55	14.71±4.31	134.5±95.93	8.19±2.79	4.85±2.18	15.41±0.53	6.88±0.07	8.1±0.99	7.76±0.28	3.2±0.23	1.97±0.27	1.23±0.04	5.33±0.47	37±10.37	256.5±91.68	3.63±0.46	2.36±1.74	38.83±4.47	7.26±0.18
180	San Dui Huang	SDH	Chinese Zhongyuan cultivation group	108.06±2.73	147.26±3.2	120.35±10.39	6.66±2.35	33.93±7.77	19±5.04	13.16±2.96	174±56.56	7.27±1.35	7.29±1.47	15.64±0.95	6.81±0.63	7.81±0.82	6.88±1.53	1.8±2.54	1.35±1.91	0.44±0.63	5.33±0.47	162.75±100.76	75.5±106.77	2.87±0.19	2.11±0.96	52.83±2.12	10.11±1.05
181	San Se Jin	SSJ	Chinese Zhongyuan cultivation group	83.33±10.37	121.11±19.63	111.25±3.41	8.16±1.17	33.79±4.95	19.33±4.71	13.59±1.23	126.5±34.17	8.74±1.2	5.62±1.8	15.2±1.58	8.49±1.26	8.05±0.68	8.18±1.06	0±0	0±0	0±0	1.16±0.7	185±68.35	0±0	3.16±0.13	3.63±0.56	1.83±2.59	1.83±2.59
182	San Ying Shi	SYJ	Chinese Zhongyuan cultivation group	71.35±2.38	103.88±3.46	82.51±4.5	7.66±0.47	27.5±0.75	17.03±0.75	12.2±1.36	NA	6.45±0.01	4.16±0.75	12.62±4.76	5.73±1.17	5.91±0.78	6.18±1.1	2.77±0.37	1.64±0.26	1.12±0.1	5±0	64.33±55.62	256.5±10.6	2.76±0.75	2.71±0.87	73±5.65	14.6±1.13
183	Shao Nv Qun	SNQ	Chinese Zhongyuan cultivation group	114.43±0.14	127.55±1.57	114.83±0.7	6.33±0.47	38.86±2.07	20.48±4.07	15.26±0.04	195.16±70	7.11±1.52	5.29±1.32	17.11±1.38	7.53±0.32	8.52±0.97	7.37±0.08	3.27±0.39	2.45±0.44	0.82±0.05	11.5±1.64	115.25±42.77	268.75±27.22	3.17±0.08	3.44±0.21	122.83±12.02	11.02±2.41
184	Shao Nv Zhuang	SNZ	Chinese Zhongyuan cultivation group	85.48±1.15	126.36±13.62	122.23±1.74	6.83±0.23	29.55±0.58	20.31±1.62	7.7±1.22	165.16±45.01	8.07±2.24	4.81±2.09	12.63±1.12	5.1±0.37	6.21±0.25	6.25±0.29	2.58±0.11	1.67±0.13	0.91±0.02	5.16±0.23	21±3.29	288±19.32	3.24±0.26	2.76±1.08	69±5.65	13.32±0.46
185	Sheng Ge Jin	SGJ	Chinese Zhongyuan cultivation group	80.33±9.89	118.73±4.8	105.78±14.3	6.5±1.17	28.61±3.88	16.71±2.99	10.75±0.49	167.5±1.64	8.58±1.19	6.27±1.59	15.79±0.38	8.01±0.53	8.47±0.53	5.72±0.21	2.47±0.36	1.75±0.15	0.71±0.21	8.16±0.23	129.66±82.49	245.33±102.76	2.86±0.57	2.35±1.28	56.83±7.3	6.99±0.65
186	Shi Qi Chun	SQC	Chinese Zhongyuan cultivation group	71.91±2.71	108.83±14.37	96.71±0.87	7.33±0.47	26.62±4.06	18.78±0.02	10.45±1.7	125.16±6.83	6.77±0.08	4.9±0.47	17.13±0.19	7.75±0.93	8.75±0.08	7.3±0.85	3.14±0.21	2.22±0.38	0.92±0.17	6±1.41	54.33±44.78	340.33±64.58	3.76±0.47	3.11±1.53	58.33±18.85	9.32±0.45
187	Shou An Hong	SAH	Chinese Zhongyuan cultivation group	122.06±5.56	161.48±4.03	148.91±2.47	6.5±0.23	30.28±4.69	22.28±4.87	10.88±1.48	217.33±53.26	7.85±1.48	8.83±1.03	13.66±0.75	8.56±1.46	6.89±1.55	7.04±1.66	0±0	0±0	0±0	3±1.88	262±90.98	0±0	3.44±0.29	3.38±1	24.33±15.08	5.35±3.71
188	Su Xin Bai	SXB	Chinese Zhongyuan cultivation group	105.16±2.59	151.73±31.48	126.4±22.06	7±0	28.66±4.99	18.25±5.91	12.25±2.38	148.83±82.26	7.24±0.93	5.23±0.89	17.52±0.19	7.97±0.86	8.95±0.68	7.99±0.36	2.85±0.03	1.79±0.38	1.06±0.41	5±0	9.66±0	208.33±5.65	NA	NA	70.5±21.92	14.1±4.38
189	Su Xin Lan	SXL	Chinese Zhongyuan cultivation group	106.43±0.61	101.41±4.36	88.95±13.6	6.16±1.17	25.76±2.82	19.01±1.29	8.66±1.64	134.16±3.53	7.66±0.99	4.72±0.62	14.17±1.12	5.55±1.43	7.23±0.47	6.55±0.97	2.68±0.96	1.87±0.62	0.8±0.33	5±0	10.5±0.7	310.33±55.15	3.36±0	3.27±0.1	58.66±4.71	11.73±0.94
190	Tai Ping Hong	TPH	Chinese Zhongyuan cultivation group	112.8±0.28	135.38±7.94	124.71±3.22	6.33±0.47	31.26±1.93	20.46±0.04	14.08±1.01	212.33±8.95	6.86±0.37	5.07±0.83	14.2±2.11	8.33±0.99	6.15±0.55	5.13±0.18	2.16±0.42	1.59±0.27	0.57±0.15	1.5±2.12	199.75±33.58	159.16±66.23	3.23±0.47	2.74±0.06	4.5±6.36	0.88±1.25
191	Tao Hua Dian Cui	THDC	Chinese Zhongyuan cultivation group	93.63±5.13	125.83±3.06	111.8±3.95	7.16±0.7	41.9±6.41	24.83±5.09	13.91±2.28	228.16±86.03	7.14±1.35	4.21±0.96	17.27±0	8.81±1.39	8.02±0.22	7.63±0.24	2.75±0.03	1.96±0.04	0.78±0.01	8.5±1.64	176±119.73	398.33±162.16	2.93±0.65	2.19±1.27	31.33±13.19	3.5±0.92
192	Tao Hua Xian Mei	THXM	Chinese Zhongyuan cultivation group	56.48±8.22	83.98±2.33	85.5±2.12	6.66±0.47	21.81±2.94	12.35±0.49	7.58±1.48	83.66±3.77	6.1±0.27	4.26±0.75	11.77±0.15	6.52±1	5.99±0.29	3.86±0.14	2.03±0.75	1.5±0.61	0.52±0.13	4.33±0	186.5±88.38	117.16±0.7	2.5±0.23	2.16±0.52	17.83±5.89	4.02±1.33
193	Tao Hua Ying Ri	THYR	Chinese Zhongyuan cultivation group	117.5±5.42	138.13±1.6	118.85±11.57	7.33±0	33.15±6.34	17.66±2.63	15.85±2.66	154±15.55	8.15±0.95	5.61±1.86	14.71±0.21	6.78±1.54	7.59±0	6±0.32	2.29±0.13	1.69±0.05	0.6±0.19	8.66±0.47	99.83±0.7	188.66±7.07	3.03±0.56	3.02±0.67	46.33±5.65	5.4±0.26
194	Tao Hua Yu Shuang	THYS	Chinese Zhongyuan cultivation group	66.56±7.21	107.03±1.93	95.88±5.96	6.33±0.47	28.45±1.1	18.05±3.08	11.91±0.21	112±10.84	6.76±0.71	5.28±0.77	14.55±0.43	7.47±1.87	6.96±0.56	6.71±0.77	2.96±0	2.02±0.01	0.94±0.01	8.33±0.47	113.5±24.27	94.33±33.94	3±0.74	2.95±1.94	68±16.02	9.04±2.17
195	Tian Xiang Jin	TXJ	Chinese Zhongyuan cultivation group	103.68±16.94	122.63±3.25	98.18±6.85	6.5±0.23	38.08±5.11	22.6±3.29	16.23±1.13	166.75±75.3	7.29±2.7	4.57±2.11	18.17±1.12	6.01±0.11	8.71±0.49	8.24±0.48	2.52±0.31	1.53±0.08	0.98±0.4	5.16±0.23	12.16±1.64	155.08±9.31	3.36±0.84	3.24±0.73	72.33±5.18	13.98±0.36
196	Tian Xiang Lou	TXL	Chinese Zhongyuan cultivation group	122.21±0.3	160.76±0.32	127.93±11.21	6.33±1.41	34.05±6.1	21.68±1.95	13.91±3.37	216.66±9.42	9.07±0.64	6.07±1.16	14.99±2.08	8.28±0.82	9.06±0.09	6.35±0.54	3.42±0.07	2.61±0.16	0.8±0.24	5.16±0.23	119.83±60.1	173.66±16.02	3.71±0.02	2.61±1.53	32.5±3.53	6.4±0.56
197	Tian Xiang Zhan Lu	TXZL	Chinese Zhongyuan cultivation group	111.76±1.08	118.65±0.49	110.76±7.68	5.83±0.7	28.08±0.4	19.43±1.17	10.31±0.3	123.5±4.47	5.47±0.37	5.17±0.55	15.61±1.47	6.53±1.22	7.42±0.93	7.13±0.7	2.48±0.06	1.73±0.04	0.75±0.11	5±0	110.16±50.2	163.5±108.18	2.82±0.03	2.93±0.89	57±10.37	11.4±2.07
198	Tong Yun	TongY	Chinese Zhongyuan cultivation group	104.4±6.22	146.23±5.51	145.53±2.54	8.16±1.17	34.12±1.82	24.57±3.02	11.1±0.33	254±94.75	6.97±0.03	3.59±0.47	17.59±0.94	7.73±0.47	7.24±0.48	7.29±0.62	3.16±0.99	2.04±0.72	1.12±0.27	15±1.41	103±27.34	319.33±12.72	2.9±0.46	2.9±0.51	103.16±32.29	6.88±1.45
199	Wan DieYun Feng	WDYF	Chinese Zhongyuan cultivation group	79.61±6.05	123.78±15.72	108.25±6.95	7.66±0.47	33.3±0.75	19.74±0.03	13.35±1.06	174.5±40.77	5.77±1.68	6.72±0.74	13.81±1.99	5.78±2.8	6.33±0.89	6.59±1.41	2.94±0.35	1.96±0.52	0.98±0.16	4.66±0.94	248.66±100.4	98.83±68.11	3.11±0.11	2.86±1.41	39.16±0.23	8.19±1.18
200	Wan Hua Zheng Chun	WHZC	Chinese Zhongyuan cultivation group	79.55±0.77	117.23±1.74	100.38±5.72	7±0	21.61±0.35	13.25±1.24	8.45±0.58	95.83±43.6	6.56±0.61	4.15±0.77	16.1±0.88	6.14±0.54	8.12±0.16	6.44±0.11	2.87±0.28	2.02±0.17	0.84±0.11	3.66±2.35	175.83±91.21	312.33±111.25	3.32±0.18	2.59±1.23	9.83±13.9	1.78±2.52
201	Wan Shi Sheng Se	WSSS	Chinese Zhongyuan cultivation group	76.18±3.98	113.56±6.45	91.43±11.92	6.83±0.23	31.08±4.83	17.75±2.52	12.95±3.32	113±31.58	7.09±1.19	4.32±1.09	15.43±0.18	7.63±0.23	8.53±0.09	7.08±0.11	0±0	0±0	0±0	2.33±3.29	199.5±3.06	0±0	2.7±0.32	2.63±1.18	7.16±10.13	1.55±2.19
202	Wei Zi	WZ	Chinese Zhongyuan cultivation group	52.55±17.74	80.83±0.23	67.68±12.28	6.25±1.06	20.06±0.61	13.43±0.18	7.6±0.98	97±49.49	6.1±0.56	3.94±0.46	12.32±0.74	6.91±0.26	6.22±0.45	5.6±0.32	0±0	0±0	0±0	5.5±0.7	309.5±55.86	0±0	2.99±0.24	2.86±0.99	55.66±8.95	10.22±0.5
203	Wu Jin Yao Hui	WJYH	Chinese Zhongyuan cultivation group	68.76±1.08	94.65±3.32	85.78±1.24	6.66±0.94	28.05±6.81	17.3±4.99	9.58±1.39	163.16±58.21	9.06±0.57	6.07±1.63	15.65±0.85	7.27±0.61	8.25±0.25	6.63±0.47	2.02±0.52	1.29±0.43	0.73±0.08	5.83±0.7	86.16±23.33	99±65.52	2.88±0.4	2.69±1.13	53.83±7.3	9.23±0.2
204	Wu Yun Ji Sheng	WYJS	Chinese Zhongyuan cultivation group	123.5±4	187.38±4.17	157.35±7.99	7.66±0.47	32.03±5.04	22.35±2.42	10.16±1.88	183±26.39	6.35±1.56	3.89±1.19	14.28±0.25	6.14±0.96	7.25±0.25	6.1±0.56	2.41±0.16	1.79±0.15	0.62±0.01	10.33±2.82	87.66±24.51	206.83±31.34	2.78±0.39	2.27±1.35	102±33.46	9.78±0.59
205	Wu Yi Yi	WYZ	Chinese Zhongyuan cultivation group	81.1±0.61	119.36±6.17	113.76±11.92	7.41±0.11	23.11±0.96	17.6±1.64	7.36±0.61	130.5±29.93	7.52±0.2	4.76±0.94	15.21±3.23	7.04±1.24	7.39±0.22	5.83±0.23	2.2±0.1	1.49±0.24	0.7±0.34	5.16±0.23	117.66±46.19	229.16±119.02	2.81±0.26	2.48±0.77	2±0.47	0.37±0.13
206	Xi Gua Rang	XGR	Chinese Zhongyuan cultivation group	72.83±3.53	110.38±3.22	112.63±5.7	6.5±0.23	34.2±2.96	18.88±1.24	13.63±0.65	105.75±6.01	6.74±1.81	3.59±0.09	15.26±2.13	7.64±0.35	7±0.19	7.07±0.06	2.55±0.02	1.67±0.01	0.87±0.03	6.16±0.23	123.16±3.06	138±5.65	2.93±0.94	2.86±1.51	50±27.81	7.96±4.72
207	Xi Shi	XS	Chinese Zhongyuan cultivation group	117.73±20.36	133.3±4.28	109.63±14.56	7.66±1.88	30.16±4	20.1±3.67	12.01±3.27	150.33±26.39	6.99±0.22	5.39±0.43	14.26±0.61	6.72±0.15	5.5±0.53	4.86±0.18	2.07±0.43	1.36±0.23	0.71±0.2	10.83±1.64	187.16±11.07	240.33±119.26	2.44±0.15	2.04±0.4	42.16±5.89	3.92±0.06
208	Xi Ye Zi	XiYZ	Chinese Zhongyuan cultivation group	113.38±0.07	127.9±2.96	115.26±8.86	8±0.94	35.66±6.97	16.56±2.16	19.76±3.72	134±24.04	7.52±0.39	5.03±0.75	14.23±0.19	8.13±1.36	6.47±0.21	6.56±0.04	2.47±0.12	1.69±0.1	0.78±0.01	5.33±0.47	214.33±54.21	104.41±23.92	3±0.46	3.32±0.81	63.33±2.35	11.84±1.63
209	Xian Tao	XTao	Chinese Zhongyuan cultivation group	124.06±5.56	149.86±8.29	110.75±4.83	8.16±1.17	33.58±4.54	19.06±3.62	13.21±3.08	147.16±40.3	8.28±1.61	5.31±1.71	17.89±0.12	10.07±0.76	9.73±0.23	6.83±0.84	0±0	0±0	0±0	0.66±0.94	248.33±26.39	0±0	3.29±1.08	2.13±1.6	1.16±1.64	0.29±0.41
210	Xiang Yu	XYu	Chinese Zhongyuan cultivation group	109.61±8.41	151.48±4.45	122.55±12.56	6.5±0.7	31.65±4.5	18.51±2.09	10.3±0.75	196±33.94	7.92±1.7	5.71±1.68	17.06±1.97	8.1±0.62	8.33±0.38	9.8±0.18	3.21±0.01	2.39±0.08	0.82±0.1	7.5±1.64	60.66±25.92	118.16±109.6	3.06±0.56	2.59±1.42	86.33±15.08	11.6±0.5
211	Xiang Yang Hong	XYH	Chinese Zhongyuan cultivation group	94.61±5.11	124.28±6.05	101.41±19.91	6±0.47	23.15±7.42	12.78±1.81	10±2.59	82±30.64	6.82±1.61	4.16±0.57	11.96±0.75	4.73±1.5	6.75±0.34	5.27±1.09	2.18±0.35	1.5±0.19	0.67±0.15	5±0	14.08±2	173.58±29.58	2.6±0.03	2.65±0.17	38.5±2.12	7.7±0.42
212	Xiao Ye Zi	XiaoYZ	Chinese Zhongyuan cultivation group	138.95±7.14	141.35±4.26	127.43±0.14	7.25±1.76	28.6±1.79	18.05±1.2	11.3±0	120±41.01	6.57±1.4	3.57±1.45	15.63±0.46	7.59±1.77	7.08±0.91	6.32±0.26	2.7±0.85	2.16±0.8	0.53±0.04	8.66±0.94	43.66±10.84	395.16±60.57	2.93±0.28	2.67±0.19	95.66±12.25	11.46±0.17
213	Xiao Yun	XYun	Chinese Zhongyuan cultivation group	91.53±13.95	114.3±4.66	103.98±9.4	6.16±0.7	27.2±1.46	18.83±0.42	9.75±1.39	154.66±10.84	7.81±1.25	5.31±1.29	14.58±1.86	6.7±0.2	7.14±0.74	6.15±0.03	2.89±0.01	2.07±0.17	0.81±0.16	10.16±2.59	136.16±41.24	390.66±23.57	2.63±0.89	2.51±1.24	82.83±3.53	7.84±1.1
214	Xin Shi Ji	XSJ	Chinese Zhongyuan cultivation group	93.9±6.92	115.33±0.47	102.15±4.45	7±0.94	25.23±2.07	14.21±0.77	9.78±0.58	122.16±37.47	6.82±0.64	4.61±0.41	12.74±1.11	5.94±0.16	6.43±0.61	5.56±0.52	2.46±0.05	1.73±0.08	0.73±0.13	6.83±1.17	58.66±18.38	303.33±33.94	2.97±0.01	1.77±1.07	58.16±12.96	8.53±0.37
215	Xing Kong	XK	Chinese Zhongyuan cultivation group	82.65±0.91	123.95±3.7	104.75±10.48	5.66±0.94	26.28±3.04	19.15±3.7	8.23±2.07	211.16±48.31	8.97±0.33	6.42±0.81	15.48±0.77	7±0.42	7.63±0.23	6.04±0.06	3.19±0.09	2.32±0.15	0.87±0.06	10.66±1.88	52±15.08	517.83±231.22	3.13±1.08	2.72±1.19	89.66±3.29	8.69±1.52
216	Xiu Qiu Hong	XQH	Chinese Zhongyuan cultivation group	103.38±1.48	143.05±2.75	152.03±17.01	5.5±1.64	23.66±1.13	16.36±0.09	7.65±0.11	118.16±82.73	5.43±0.94	2.91±0.03	14.67±2.84	7.08±1.06	6.77±1.23	6.52±0.54	2.51±0.63	1.95±0.74	0.55±0.1	9.33±0	132.5±65.76	41.16±4.47	3.11±0.16	2.54±0.97	80.16±16.73	8.59±2.1
217	Xue Gui	XG	Chinese Zhongyuan cultivation group	78.86±3.58	129.6±9.52	113.93±5.09	6±0	34.26±4.85	19.06±1.6	12.18±1.24	180.08±54.56	7.13±1.87	5.18±3.09	14.16±1.09	7.39±1.28	7.47±0.29	7.27±0.65	2.9±0.75	2.17±0.53	0.72±0.22	3.33±3.77	140.16±109.6	106.33±24.04	2.87±0.12	3.1±0.7	3.66±4.71	0.66±0.7
218	Xue Lian	XL	Chinese Zhongyuan cultivation group	96±4.24	129.33±9.89	111.45±0.77	6.83±0.7	27.66±6.97	16.51±2.52	10.13±3.86	149.16±27.57	7.43±0.52	5.66±1.37	15.49±2.3	7±1.37	8.25±0.26	7.27±1.1	2.87±0.31	2.09±0.28	0.78±0.02	4.5±0.7	31.33±2.82	267.33±10.84	2.92±0.08	2.43±1.07	32±5.65	6.91±0.39
219	Xue Ta	Xta	Chinese Zhongyuan cultivation group	93.2±0.65	129.81±2.56	110.23±6.92	8.83±1.64	33.03±3.81	20.55±3.74	11.73±0.98	139.33±71.65	8.22±2.6	5±2.58	12.57±0.4	6.18±0.96	6.55±0.5	5.96±0.46	2.35±0.08	1.57±0.01	0.78±0.06	5.5±0.7	69±15.08	191.5±9.66	3.02±0.18	3.27±0.22	79±4.24	14.54±0.92
220	Xue Ying Tao Hua	XYTH	Chinese Zhongyuan cultivation group	116.35±15.06	143.13±2.07	119.73±1.5	7.16±0.7	29.01±3.55	18.65±2.8	9.93±1.93	115±15.08	6.69±1.18	3.86±0.08	16.14±1.29	7.07±0.88	7.93±0.85	5.68±0.45	2.43±0.22	1.73±0.14	0.7±0.08	5±1.88	84.66±26.87	369.33±101.82	3.29±0.42	2.58±0.25	18.5±4.47	3.63±0.75
221	Ya Pian Zi	YaPZ	Chinese Zhongyuan cultivation group	92.93±0.37	142.85±24.25	136.06±7.44	5.5±0.7	32.21±4.97	21.95±5.3	11.41±1.01	196.83±22.39	6.79±1.19	4.97±1.03	14.99±1.6	5.93±0.08	7.66±0.33	7.49±0.43	2.42±0	1.61±0.11	0.81±0.1	5±0	9.83±1.17	175.75±7.42	3.08±0.02	3.56±0.14	60±3.29	12±0.65
222	Yan Long Zi	YLZ	Chinese Zhongyuan cultivation group	71.7±5.7	79.5±13.43	73.7±10.88	7.16±0.23	21.03±0.65	16.93±0.42	6.48±0.63	133.33±22.15	6.33±0.13	4.39±0.52	12.79±1.47	6.47±0	6.57±0	6.19±0.71	1.76±0.42	1.36±0.19	0.4±0.23	4.66±0	193.66±0.47	41.16±29.93	2.76±0.33	2.5±1.49	42.33±5.18	8.43±1.92
223	Yan Luo Fen He	YLFH	Chinese Zhongyuan cultivation group	79.03±23.61	108.38±24.11	103.48±21.42	6.16±1.17	34.46±7.21	18.53±3.2	13.31±5.49	170.83±33.7	8.37±1.02	5.81±0.3	16.97±0.46	7.55±1.29	8.8±0.1	8.17±1.56	1.66±2.35	1.22±1.73	0.44±0.62	3.16±3.53	82.5±67.17	95.33±134.82	3.06±0.56	2.72±1.65	36.83±47.37	7.01±7.56
224	Yao Huang	YH	Chinese Zhongyuan cultivation group	91±1.88	101.03±10.32	92.6±8.57	7±0.94	33.85±4.59	22±4.43	13.15±1.86	194.83±48.79	8.42±1.75	6.83±0.98	15.4±0.42	8.17±0.81	7.84±0.24	7.12±0.17	2.21±0.43	1.7±0.38	0.5±0.05	5.83±0.7	193.08±203.05	171.25±189.85	3.11±0.39	2.66±0.94	40.33±15.08	6.79±1.63
225	Yao Chi Wang Yue	YCWY	Chinese Zhongyuan cultivation group	84.61±2.89	110.5±4.47	92.83±10.6	7.16±0.7	29.36±1.08	18.85±4.87	9.88±0.21	147.75±32.17	6.92±0.2	5.43±1.4	13.24±0.31	4.9±1.61	6.96±0.28	5.47±0	2.62±0.1	1.86±0	0.76±0.1	5±0	38.66±32.05	187.83±16.26	2.98±0.16	2.33±0.74	66.33±1.88	13.26±0.37
226	Ye Guang Bai	YGBai	Chinese Zhongyuan cultivation group	72.45±4.87	107.46±0.28	92.65±17.41	6.33±0.47	32.21±3.84	17.33±1.17	12.81±0.4	134.83±69.06	6.23±2.44	5.23±2.17	14.92±0.51	7.4±0.33	8.17±1	6.69±1.36	0±0	0±0	0±0	0±0	141.83±27.1	0±0	3.15±0.01	3.69±0.52	0±0	0±0
227	Yin Bian Mei Gui	YBMG	Chinese Zhongyuan cultivation group	127.11±0.16	168.31±11.8	138.15±9.68	6.5±0.7	31.9±3.67	22.23±0.98	11.83±0.61	178.5±41.24	6.61±1.86	5.08±1.57	14.61±1.2	5.74±1.28	7.61±0.68	6.63±0.81	2.34±0.07	1.67±0.11	0.67±0.18	5±0	30.33±3.77	170.41±17.08	2.59±0.24	3±0.03	64.16±1.17	12.83±0.23
228	Yin Hong Jiao Yin	YHJY	Chinese Zhongyuan cultivation group	87.1±5.32	133.01±17.88	125.95±0.4	7.66±0	29.73±0.7	17.08±1.06	12.46±0.42	95.66±0.47	6.87±0.69	3.69±0.66	15.62±2.14	6.82±0.62	7.1±0.43	8.44±0.25	2.93±0.1	1.61±0.31	1.32±0.41	5±0	48.33±28.75	148.83±7.3	3.73±0.18	3.35±0.96	24.83±14.84	4.96±2.96
229	Yin Lin Bi Zhu	YLBZ	Chinese Zhongyuan cultivation group	102.18±1.15	131.6±9.99	121.71±2.89	6±2.35	29.66±1.27	18.91±5.63	10.51±0.4	150.5±35.11	8.57±2.29	6.42±2.04	12.42±0.52	6.96±2.5	6.34±0.12	5.71±0.48	1.97±0.25	1.55±0.17	0.41±0.07	4.33±0.94	151.5±161.45	156.83±134.58	2.88±0.39	2.56±0.28	42.33±24.51	9.33±3.67
230	Ying Ri Hong	YRH	Chinese Zhongyuan cultivation group	80.41±17.08	114.61±0.16	114.71±0.4	7.5±0.23	28.55±2.05	18.93±2.49	11.55±1.01	126.66±0	6.33±0.52	4.52±0.67	15.92±2.13	6.77±0.84	7.16±0.09	5.94±0.92	2.17±0.01	1.41±0.06	0.76±0.05	5.66±0	63.5±34.64	250.75±46.31	3±0.83	2.6±0.65	33±11.78	5.87±2.43
231	Yu Ban Bai	YBB	Chinese Zhongyuan cultivation group	72.99±6.58	132.86±2.63	119.85±5.91	6.33±0	31.2±1.83	16.81±2.28	12.3±0.98	162.5±19.09	9.71±0.82	5.12±0.31	13.53±0.75	5.87±1.1	7±0.27	6.77±1.14	2.6±0.08	1.92±0.2	0.68±0.11	6±0.94	29.5±14.37	253.66±49.49	3.43±0.8	2.31±0.86	64.16±2.12	11.04±2
232	Yu Lou	YL	Chinese Zhongyuan cultivation group	139.75±0.35	146.05±3.7	132.68±11.8	8.16±1.17	48.23±4.24	26.38±3.98	20.71±1.24	274.33±82.49	8.29±3.39	4.53±1.65	15.99±0.23	7.35±0.76	6.79±0.83	4.67±0.77	2.33±0.23	1.76±0.18	0.56±0.04	10.5±5.89	165.33±49.49	462±245.6	3.16±0.42	2.31±1.11	48.66±54.21	4.04±2.69
233	Yu Mian Tao Hua	YMTH	Chinese Zhongyuan cultivation group	97.03±6.64	129.48±0.73	111.73±2.92	7.5±3.53	26.4±2.82	17.93±0.47	9.16±2.3	142.33±14.14	7.82±0.12	3.88±0.62	17.74±0.44	7.91±0.72	8.94±0.62	5.8±0.62	2.61±0.16	1.74±0.02	0.86±0.14	9.5±2.59	88±49.96	285.33±98.05	3.56±0.62	2.48±0.67	75.16±21.92	7.63±0.37
234	Yu Pan Sheng Yan	YPSY	Chinese Zhongyuan cultivation group	85.76±0.14	123.21±7.7	111.58±8.83	6.66±0.47	29.11±6.01	18.98±5.35	12.51±1.81	180±89.09	7.26±0.24	5±0.28	14.64±0.07	6.63±1.83	6.83±1.22	5.37±1	2.54±0.05	1.84±0.16	0.69±0.1	11.83±2.59	129.16±65.28	366.5±58.68	3.78±0.21	2.56±1.08	93±30.64	7.91±0.97
235	Yu Xi Ying Yue	YXYY	Chinese Zhongyuan cultivation group	70.36±6.55	104.18±18.12	90.31±8.98	6.83±0.7	26.67±1.74	15.9±1.26	10.28±1.95	122.33±25.92	7.06±0.98	5.09±0.81	14.6±1.17	7±2.36	7.37±0.07	6.28±1.39	2.92±1.17	1.97±0.67	0.95±0.49	6.16±3.06	34±12.72	232.16±70	2.91±0.64	2.45±1	52±10.84	9.13±2.76
236	Yu Yi Huang	YYH	Chinese Zhongyuan cultivation group	75.8±8.67	107.51±4.5	96.28±11.24	5.83±0.23	31.53±0.89	16.53±2.07	13.46±0.8	138.33±13.19	7.11±1.95	4.99±1.14	16.45±2.28	7.52±1.21	8.06±0.8	6.13±0.47	3.03±0.37	2.1±0	0.92±0.37	5.16±0.23	26.66±2.82	240.5±7.77	2.74±0.36	2.58±1	63.66±3.29	12.39±0.18
237	Yuan Hong Qiang	YHQ	Chinese Zhongyuan cultivation group	92.66±0.94	131.83±9.19	131.78±14.77	7±0	34.26±7.16	19.66±5.37	14.6±2.26	114.33±59.86	7.32±2.69	4.33±1.83	18.94±3.94	7.06±0.23	7.85±0.53	7.83±1.26	2.76±0.57	1.66±0.24	1.1±0.32	9.83±0.23	45.33±4.71	197.16±20.97	3.35±1.52	3.45±1.61	160.83±21.92	16.4±1.83
238	Yue Gong Zhu Guang	YGZG	Chinese Zhongyuan cultivation group	103.21±0.77	144.1±4.85	128.1±7.68	7.33±0.94	30.98±3.22	20.7±3.29	13.2±2.21	170.33±33.46	8.01±1.34	5±2.21	15.05±0.54	7.5±2.08	8.19±1.07	7.01±0.91	3.85±1.59	2.99±1.45	0.86±0.14	14.16±1.17	46.83±4	314.5±64.34	3.66±0.47	3.24±0.24	123±11.78	8.83±0.28
239	YueGuang	YG	Chinese Zhongyuan cultivation group	95.03±1.46	141.31±13.22	114.58±4.36	7.33±0	32.18±2.66	19.05±1.01	11.31±3.18	126.33±54.21	8.89±2.22	5.24±1.73	16.07±0.03	9.42±1.44	7.88±0.17	6.35±0.29	0±0	0±0	0±0	2.33±3.29	172.16±21.92	0±0	3.07±0.11	2.7±0.98	4.83±6.83	1.05±1.49
240	Zheng Hong Yi Pin	ZHYP	Chinese Zhongyuan cultivation group	106.55±10.67	140.93±26.96	127.66±0	6.83±0.23	27.01±0.91	18.9±1.5	9.53±0.98	153±69.76	6.33±0.98	4.17±1.87	14.39±1.13	5.88±0.07	6.61±0.39	6.45±0.3	2.02±0.32	1.3±0	0.72±0.32	8.16±2.12	51±1.88	342±118.79	2.84±0.29	2.25±1.33	111.5±42.19	13.42±1.7
241	Zhu Sha Lei	ZSL	Chinese Zhongyuan cultivation group	82.85±4.97	120.41±5.77	106.26±19.23	6.83±0.23	32.03±0.37	20.6±0.32	12.56±1.83	161.25±27.93	6.75±1	4.18±0.96	14.73±3.01	5.69±0.28	6.95±1.19	6.9±1.21	2.6±0.22	1.75±0.01	0.85±0.2	6±0	43.5±18.14	324.66±163.57	3.26±0.76	3.5±0.46	46.16±13.9	7.92±2.02
242	Zhu Guang Mo Run	ZGMR	Chinese Zhongyuan cultivation group	66.9±9.75	98.45±7.23	85.08±26.04	6.33±0	28.64±0.34	20.46±0.42	11.19±2.64	120.66±26.39	8.14±0.12	4.23±2.25	18.5±1.04	8.7±1.85	9.45±0.68	7.51±1.1	3.92±1.49	3.23±1.64	0.69±0.15	5.5±0.23	65.66±0.47	173.5±19.09	4.31±0.96	3.9±0.52	69.16±0.23	12.7±0.42
243	Zi Feng Chao Yang	ZFCY	Chinese Zhongyuan cultivation group	114.35±6.15	163.43±22.48	160.75±22.74	6±0.94	31.56±6.45	22.65±4.59	13.55±0.82	153.16±99.23	6.12±2.04	4.61±1.91	15.23±1.88	6.45±1.47	6.32±0.64	5.32±0.64	2.5±0.29	1.59±0.05	0.91±0.34	7.5±0.23	223±106.06	126.33±81.08	2.46±0.47	2.73±0.89	51.5±2.59	6.95±0.12
244	Zi Guang Ge	ZGG	Chinese Zhongyuan cultivation group	105.61±1.48	140.51±24.25	122.9±0.61	6.83±1.17	28.55±2.19	16.33±0.51	10.6±0.89	188.66±54.68	8.25±0.73	5.66±0	14.45±2.22	6.74±0.01	7.51±0.82	6.16±0.51	2.5±0.22	1.85±0.07	0.65±0.15	9.25±1.76	61±48.55	394.16±325.03	2.71±0.11	2.2±0.98	77.16±4	8.38±1.27
245	Zi Lan Kui	ZLK	Chinese Zhongyuan cultivation group	98.2±7.73	141.43±7.87	115.71±5.25	5.5±1.17	36.26±0.89	18.51±0.73	12.61±2.28	176.83±77.07	7.07±2.77	6.07±2.67	15.04±0.22	6.84±0.78	6.36±0.65	5.83±0.13	1.43±2.02	0.96±1.36	0.46±0.66	5.83±1.17	246±112.66	73.5±103.94	2.86±0.56	3.23±0.94	27±30.64	4.4±4.41
246	Zi Lan Pan	ZLP	Chinese Zhongyuan cultivation group	116.88±7.23	145.55±4.87	142.3±1.36	6.66±0.47	35.18±6.29	21.74±1.21	12.85±4.35	181.66±7.07	8.99±1.88	5.31±1.44	14.76±2.54	6.19±0.34	7.12±0.52	7.38±0.72	2.82±0.12	1.9±0.05	0.91±0.07	6±0	46.33±2.35	181.83±4.47	2.97±0.27	3.34±0.22	54.83±1.64	9.05±0.29
247	Zi Lan Yu	ZLY	Chinese Zhongyuan cultivation group	64.63±2.78	116.55±11.47	111.61±5.72	6.5±0.23	23.71±0.68	17.13±2.96	9.81±0.02	117.16±42.19	6.46±1.65	3.93±0.23	14.69±4.48	5.76±0.42	7.44±1.15	7.02±0.91	3.19±0.19	2.23±0.27	0.95±0.08	5.16±0.23	34.5±30.4	233.66±29.22	2.98±0.82	2.96±1.69	97.83±7.3	18.98±2.28
248	Zi Luo Han	ZLH	Chinese Zhongyuan cultivation group	79.33±3.29	125.45±12.09	114.46±2.54	5.5±0.7	30.05±3.08	19.03±2.26	12.58±1.62	109.83±24.27	6.78±1.01	4.3±0.88	16.65±0.29	6.94±1.47	7.82±0.31	8.18±0.17	3.19±0.65	1.99±0.27	1.2±0.37	4.83±0.23	56.33±4.24	174.5±58.68	3.98±0.49	2.98±1.39	71.16±5.42	14.81±1.9
249	Zi Luo Lan	ZLL	Chinese Zhongyuan cultivation group	69.08±5.77	109.86±3.01	95.56±10.7	6±0.47	21.05±1.81	15.5±1.55	8.65±0.16	83±3.77	6.39±0.9	3.89±0.99	15.79±0.81	7.44±0.97	7.11±0.58	6.79±0.1	2.16±0.04	1.45±0.07	0.71±0.02	2.33±1.88	330.5±249.6	165.25±35	3.26±0.33	2.49±1.23	10.16±13.43	2.84±3.7
250	Zi Qi Dong Lai	ZQDL	Chinese Zhongyuan cultivation group	147.15±5.91	185.05±31.98	159.7±23.52	7.5±1.17	30.13±5.93	18.73±6.69	14.31±2.05	NA	6.78±2.71	4.86±2.07	14.82±2.51	6.93±2.26	6.7±1.12	6.91±0.88	2.11±0.07	1.55±0.01	0.55±0.08	11.5±0.23	71.16±1.64	342.5±21.44	2.83±0.36	3.15±0.11	48.5±3.53	4.24±0.24
251	Zi Wu	ZW	Chinese Zhongyuan cultivation group	83.88±13.83	122.23±31.72	105.86±21.4	8.16±0.23	32.29±2.08	21.47±2.34	12.04±0.38	182.5±65.76	8.22±1.14	4.94±0.45	17.77±2.95	8.23±2.02	7.97±0.4	7.6±0.42	2.39±0	1.52±0.29	0.87±0.29	10.66±3.77	74.16±6.36	326.33±64.58	2.5±0.13	2.08±1.19	67.5±55.86	5.66±3.39
252	Zi Xian Jie Yu	ZXJY	Chinese Zhongyuan cultivation group	70.21±2.19	115.23±4.38	107.93±6.22	6.16±0.7	28.7±1.97	18.83±2.35	11.28±1.24	172.83±52.09	8.28±0.49	4.5±0.13	17.1±4.24	8.23±0.51	8.25±0.52	7.37±0.88	2.75±0.02	1.87±0.15	0.87±0.13	5±0	37±19.79	135.08±30.28	3.24±1.2	3.03±1.59	65.5±2.12	13.1±0.42
253	Zi Yao Tai	ZYT	Chinese Zhongyuan cultivation group	81.23±7.21	118.81±21.47	110.56±5.32	6.5±2.12	27.51±3.55	15.28±2.28	10.81±0.96	137.16±21.44	7.18±0.45	5.68±1.48	16.41±0.82	7.83±2.3	7.46±0	6.21±0.25	2.91±0.16	1.92±0.2	0.99±0.03	5±0	48.33±40.06	175.91±50.08	3.19±0.57	2.88±0.96	32.66±17.91	6.75±3.89
254	Zi Yu Lan	ZYL	Chinese Zhongyuan cultivation group	91.1±2.49	136.16±7.3	125.13±9.61	6.83±0.23	31.28±2.94	22.51±3.6	13.76±0.61	201±93.8	8±1.07	4.83±1.46	17.46±0.38	7.52±0.11	8.87±1.28	8.84±0.24	2.84±0.02	1.96±0.13	0.88±0.16	5±0	12.91±4.83	234.25±19.44	4.01±0.17	3.14±1.87	96.66±4.71	19.33±0.94
255	Zi Yu Sa Jin	ZYSJ	Chinese Zhongyuan cultivation group	69.48±5.86	104.18±5.86	93.85±10.63	5.83±0.23	27.28±6.67	18.13±3.29	10.85±3.08	156.83±29.46	7.84±0.55	4.57±0.93	13.55±0.72	7.04±0.4	6.53±0.33	6.31±0.3	1.63±0.99	1.17±0.62	0.46±0.37	5±0	230.33±46.66	24.83±26.16	3.14±0.59	2.94±1.72	45.5±2.12	9.1±0.42
256	Zi Yun Xian	ZYX	Chinese Zhongyuan cultivation group	113.18±2.61	132.15±34.62	107.66±38.18	7.16±1.64	33.8±2.87	21.06±3.67	10.75±2.09	149.33±40.06	6.42±0.01	4.34±1.44	15.59±0.14	7.23±0.56	8.4±0.24	9.75±1.11	2.29±1.32	1.89±1.23	0.39±0.09	5.16±0.7	23±2.35	5.5±4.47	3.35±0.02	2.66±1.5	72.33±15.08	13.44±1.71
257	Zi Chong Lou	ZCL	Chinese Zhongyuan cultivation group	135.13±10.08	171.28±7.14	142.78±2.66	6.83±1.17	42.3±3.72	20.78±2	16.21±1.9	178.16±37.47	8.68±3.08	5.95±3.27	13.61±1.53	8.98±0.45	6.86±0.08	5.63±0.8	0±0	0±0	0±0	4.83±1.64	398.16±75.18	0±0	3.01±0.11	3.21±0.03	15.16±7.77	2.77±1.66
258	Feng Dan	FD	Chinese Jiangnan cultivation group	137.3±4.66	162.75±4.59	126.8±13.71	7.1±0.14	35.88±2.26	20.52±2.08	13.72±0.27	134.83±43.6	7.24±1.37	3.88±1.32	15.92±1.85	7.22±0.31	8.13±0.4	7.75±0.41	2.52±0.32	1.86±0.02	0.65±0.3	5±0	11.83±0.47	209±50.67	3.55±0.7	2.84±0.61	85.16±12.02	17.03±2.4
259	Choujuraku	CSL	non-Chinese cultivation group (Japanese cultivar)	140.4±3.39	182.16±9.66	181.51±3.08	8.16±1.17	34.05±5.44	21.27±5.55	10.9±1.13	233.33±17.44	7.87±2.2	4.98±1.71	17.82±1.33	8.36±0.33	8.9±0.37	8.62±0.07	3.09±0.14	2.31±0.11	0.78±0.02	5.16±0.23	31.83±3.06	673.5±70.94	2.75±0.63	2.87±1.86	82.66±11.78	16.01±1.66
260	Yachiyo Tsubaki	BQDC	non-Chinese cultivation group (Japanese cultivar)	114.45±4.54	117.96±14.66	122.71±29.15	7.83±0.23	32.7±4.44	25.1±4.1	10.09±0.36	201.16±11.07	8.79±1.28	5.92±2.41	19.18±2.38	9.16±1.78	10.19±1.03	7.6±0.66	3.21±0.48	2.66±0.51	0.54±0.02	11.33±0.47	80.33±11.31	301.33±148.02	4.47±1.09	3.69±0.55	93.5±2.59	8.25±0.1
261	Hakuo Jishi	BWSZ	non-Chinese cultivation group (Japanese cultivar)	106.9±0.84	132.75±8.13	128.03±14.89	6.5±0.7	36.78±1.81	27±3.31	13.48±0.68	198.83±39.36	7.98±1.06	5.08±1.85	17.15±0.81	8.18±0.59	8.68±1.15	7.98±0.02	3.22±0.2	2.42±0.1	0.79±0.1	9.33±1.88	39.75±21.56	543.91±303.23	4.67±0.94	3.01±1.58	105.5±21.92	11.31±0.09
262	Shima Dajin	DDC	non-Chinese cultivation group (Japanese cultivar)	116.25±24.86	151.16±35.11	160.21±70.54	7.66±0.47	29.05±1.2	21.18±2.19	10.21±1.43	NA	7.64±0.49	3.93±0.37	16.38±0.06	8.28±2.1	7.9±1.37	7.44±0.2	2.51±0.12	2.03±0.14	0.48±0.02	9.66±3.77	60.16±7.77	311.83±189.26	3.82±0.93	2.66±0.89	90.33±24.98	9.56±1.17
263	Shimano Fuji	DNT	non-Chinese cultivation group (Japanese cultivar)	120.23±21.54	166.63±75.37	133.06±84.94	6.33±0.47	36.2±3.62	27.3±3.39	14±1.46	206.66±57.51	7.77±3.24	5.86±3.21	18.98±2.38	8.24±2.09	9.31±1.02	8.47±0.45	3.2±0.18	2.41±0.02	0.78±0.21	9.66±0.94	31.16±1.64	453.83±187.38	4.89±0.42	3.6±0.65	90.83±20.5	9.57±3.09
264	Hana Daijin	HDC	non-Chinese cultivation group (Japanese cultivar)	96.91±0.11	128.73±5.98	105.95±9.82	6.66±0.94	27.71±2.8	20.13±0.51	9.49±2.48	156.75±16.61	8.07±1.34	6.02±0.57	14.21±0.76	5.49±0.84	8.02±0.73	6.22±0.5	2.54±0.11	1.89±0.13	0.65±0.01	10±0.94	45.66±19.79	288.33±21.21	3.71±0.22	2.44±1.3	92.5±0.7	9.33±0.97
265	Kaou	HW	non-Chinese cultivation group (Japanese cultivar)	140.03±0.04	149.15±24.72	148.4±3.86	6.83±0.7	36.58±1.86	28.46±1.64	13.25±1.9	181.83±49.73	6.94±2.71	3.76±1.04	17.81±1.76	9.58±1.53	9±0.55	7.2±0.14	2.62±0	1.95±0.22	0.66±0.23	13±0	84±3.29	465.5±185.49	3.8±0.71	2.39±0.67	104.83±6.36	8.14±0.5
266	Oukan	HG	non-Chinese cultivation group (Japanese cultivar)	119.18±5.44	140.1±18.99	124.01±7.09	8.5±2.12	39.05±5.35	31.68±2.24	12.15±1.15	466.16±45.01	10.75±4.02	8.34±5.59	18.01±1.1	8.61±0.63	8.99±0	8.93±0.56	4.3±0.7	3.54±0.91	0.75±0.2	5±0	31.83±5.89	495±79.19	3.87±0.1	4.13±0.99	70.16±13.9	14.03±2.78
267	Kohka Mon	HJM	non-Chinese cultivation group (Japanese cultivar)	100±2.82	132.27±4.56	106.82±8.94	5.75±0.35	31.06±1.15	21.07±1.72	11.55±1.48	220.75±29.34	9.18±0.94	4.01±0.41	15.57±3.54	8.17±3.87	8.28±2.14	6.52±1.35	3.69±1.35	3.01±1.52	0.68±0.16	11.91±0.58	37.83±2.59	250.16±65.28	3.79±0	3.04±0.12	121.33±3.29	10.24±0.23
268	Shiguregumo	SYY	non-Chinese cultivation group (Japanese cultivar)	108.71±6.05	134.46±2.63	114.88±5.96	6.5±0.23	34.27±5.19	18.4±0.7	14.91±2.23	128.91±0.58	6.28±0.11	3.18±0.12	15.2±2.46	7.83±3.07	8.14±2.79	8.3±1.98	3.76±1.46	3±1.74	0.76±0.28	5.33±0	12.66±0.47	255.16±94.51	3.71±0.49	3.65±2.18	60.16±0.7	11.33±0.12
269	Taiyang	TaiY	non-Chinese cultivation group (Japanese cultivar)	104.46±2.16	115.71±4.64	101.36±9	8±0	31.41±2	19.9±0.98	13±1.21	151.41±38.06	7.85±3.46	4.29±2.36	16.09±0.55	7.37±1.14	8.25±0.02	5.81±1.57	2.29±0.04	1.76±0.04	0.53±0.09	8.66±3.77	52.5±0.7	194±139.53	3.57±0.58	2.73±0.56	64.83±5.89	8.13±2.83
270	High Noon	HaiH	non-Chinese cultivation group (American cultivar)	88.63±0.42	118.46±1.22	104.38±9.02	8.66±0	32.25±1.76	26.71±4.03	10.41±1.34	274.58±15.43	12.37±0.74	6.12±0.05	12.84±0.31	5.87±0.33	6.27±0.13	5.07±0.6	2.71±0.68	1.89±0.56	0.81±0.11	4.66±0	37±5.65	378.33±42.89	3.1±0.26	2.5±1.13	67.66±3.77	14.55±0.76
271	Souvenir de Maxime Cornu	JG	non-Chinese cultivation group (French cultivar)	130.38±22.22	158.18±22.41	147.9±19.65	8.66±2.82	50.08±4.12	36.8±4.76	19.8±3.44	533.66±262.1	11.13±0.37	5.59±3.26	16.38±0.25	7.97±1.63	6.99±0.56	6.16±0.18	0±0	0±0	0±0	0.33±0.47	252.5±14.84	0±0	3.21±0.25	3.13±0.28	2.5±3.53	2.5±3.53
Notice: The bold varieties were the ones whose flower buds were selected for RNA sequencing

## Sheet: Table S3
Table S3 The primers for qRT-PCR analysis
Number	Primer name	primer sequence (From 5' to 3')
1	REV-qRT-F	ATGTCCATTGTTTTGCTTTCTCTTTC
2	REV-qRT-R	ACCTTTTTACGCCTTTTTTCCTACAAG
3	KNAT3-qRT-F	CTACACCGCAGGAGCAGAGAT
4	KNAT3-qRT-R	GAGATAAAGGAAGACATGAAACACACC
5	AGL4/SEP2-qRT-F	AGCCCAAACTCAGAATATTAACGGA
6	AGL4/SEP2-qRT-R	GAGAAAAAGAAAATGACAACGAAGAATC
7	AGL6-qRT-F	CAAACAAGGCAAAGAAAGACACAAA
8	AGL6-qRT-R	AATCTAGCAGATGCAGATCCATCAA
9	ASIL2-qRT-F	GCCATACCCAACAGAGGAAGACAA
10	ASIL2-qRT-R	GACCAAAATAAACAACTCCCAACATTGC
11	PI-1-qRT-F	ATGGGCACTGGATATCATCAGAGG
12	PI-1-qRT-R	GAGTGGAGAGAATTTATTACTAGCAACA
13	AP3-qRT-F	ACCTCTTATCGGACTTCAGAACGGA
14	AP3-qRT-R	CAGGCTTGAAATAGGAAAATGGGTT
15	AGL9/SEP3-qRT-F	GCCGAAAAGGTTTCTGGGTAGATATTG
16	AGL9/SEP3-qRT-R	TTTGATACCTCTCAAGCGTTTTGAGCA
17	ß-Tub-qRT-F	GCACCAAAGAAGTGGACGAACAAAT
18	ß-Tub-qRT-R	AGTAAACTGTTCACTCACACGCCTG

## Sheet: Table S4
Table S4 The variation of the of 271 tree peony cultivars and 119 representative samples
Trait	271tree peony cultivars							119 tree peony cultivars
	Min	Max	max-min	Mean	SD	CV（%）		Min	Max	max-min	Mean	SD	CV（%）
Plant height (PH, cm)	52.55	165.23	112.68	99.15	22.05	22.24		52.55	165.23	112.68	104.66	22.82	21.81
Crown length (CL, cm)	79.5	277.13	197.63	133.2	25.92	19.46		80.83	277.13	196.3	139.29	28.43	20.41
Crown width (CW, cm)	67.68	212.67	144.98	117.71	22.2	18.86		67.68	209.52	141.84	123.14	24	19.49
Leaf number (LN)	5	9.33	4.33	6.77	0.79	11.67		5	9.33	4.33	6.89	31.12	107.38
Leaf length (LL, cm)	20.07	50.08	30.02	30.9	4.67	15.13		20.07	50.08	30.01	31.65	5.68	17.92
Leaf width (LW, cm)	12.23	36.8	24.57	19.66	3.29	16.72		13.25	36.8	23.55	20.47	4.21	20.55
Petiole length (PL, cm)	6.48	20.72	14.23	11.55	2.48	21.46		6.7	20.72	14.02	11.69	2.74	23.39
Leaf area (LA,cm2)	70	533.67	463.67	155.95	49.96	32.04		70	533.67	463.67	169.07	75.94	44.27
Length of terminal leaflets (LTL, cm)	3.95	12.37	8.42	7.14	1.31	18.37		4.43	12.37	7.94	7.17	1.56	21.78
Width of terminal leaflets (WTL, cm)	2.91	8.84	5.92	4.83	1.08	22.43		2.92	8.84	5.92	4.88	1.27	26.07
Flower diameter (FD, cm)	10.09	19.19	9.1	15.2	1.5	9.89		10.09	19.19	9.1	15.25	1.64	10.76
Flower height (FH, cm)	4.73	10.15	5.41	7.03	1.01	14.43		5.39	10.08	4.69	7.19	1.08	15.04
Flower outer petal length (FOPL, cm)	5.35	10.2	4.84	7.57	0.85	11.28		5.38	10.2	4.82	7.54	0.93	12.35
Flower outer petal width (FOPW, cm)	3.87	9.96	6.09	6.93	1.02	14.75		4.68	9.8	5.12	6.88	1.03	14.99
Stamen length (StL, cm)	0	4.32	4.32	2.5	0.91	36.47		0	4.3	4.3	2.27	1.14	50.44
Filament length (FL, cm)	0	3.58	3.58	1.79	0.7	39.1		0	3.55	3.55	1.65	0.87	53.37
Anther length (AL, cm)	0	1.33	1.33	0.7	0.28	39.07		0	1.16	1.16	0.62	0.32	52.45
Carpel number (CaN)	0	15	15	6.36	2.55	40.04		0	15	15	6.73	3.31	49.25
Petal number (PeN)	9.67	398.17	388.5	85.46	80.99	94.77		9.67	398.17	388.5	94.68	93.31	98.55
Stamen number (SN)	0	700.5	700.5	193.13	126.62	65.56		0	700.5	700.5	215.82	158.15	73.28
Sepal length (SeL, cm)	2.16	4.9	2.74	3.17	0.44	13.96		2.21	4.9	2.69	3.19	0.68	21.38
Sepal width (SW, cm)	1.77	4.33	2.56	2.83	0.45	15.99		1.85	4.13	2.28	2.84	0.62	21.83
Ovule total number (OTN)	0	160.83	160.83	64.11	30.56	47.66		0	160.83	160.83	68.21	38.18	55.97
Single follicle ovule number (SFON)	0	19.33	19.33	10.08	4.72	46.83		0	19.33	19.33	9.96	5.65	56.78

## Sheet: Table S5
Table S5 Summary of the 119 representative cultivars of P. suffruticosa
Sample ID	Individual name	mapped_passed	secondary_passed	mapped_passed_pct	Read number	Detected genes	SNPnumber	Transition	Transvertion	Ts/Tv	Heterozygosity Number	Homozygosity Number	Average Depth	Miss Number	Ref Number
1A001	Luo Yang Hong	137211985	82653952	91.6	33568767	50225	187832	123306	64265	1.92	88845	98987	44.23	175241	644100
1A006	Hong Mei Gui	148388891	92543893	92.02	34358858	50226	181740	119712	61798	1.94	80323	101417	34.53	180542	644891
1A016	Guan Shi Hong Yu	150905521	93568525	91.11	36027728	50811	196837	129525	67077	1.93	82003	114834	34.7	161358	648978
1A024	Qing Zhao Si Pin	155819914	96820116	92.37	35931908	50318	186408	122100	64072	1.91	82439	103969	38.94	176289	644476
1A039	Huo Lian Bi Yu	145217989	90397830	91.22	34395204	50599	201987	132684	69025	1.92	84807	117180	37.33	159286	645900
1A053	Yuan Hong Qiang	151063512	93977062	91.96	35147041	50518	192980	126479	66266	1.91	81206	111774	36.81	176361	637832
1B011	Chi Long Huan Cai	149225165	92603401	92.24	34591329	50400	217646	143627	73721	1.95	83969	133677	37.9	168534	620993
1B012	Hu Hong	145402524	90547759	90.67	34908038	50484	205682	137616	67837	2.03	83098	122584	36.86	145351	656140
1B029	Chun Zao	157182927	99222270	92.59	35268412	50140	156247	102259	53829	1.9	68254	87993	39.02	180535	670391
1B036	Hong Lou Duo Jin	151806399	92196222	92.09	36328657	50560	201314	132964	68076	1.95	91024	110290	36.32	159602	646257
1B037	Da Hong Yi Pin	144742925	88489802	91.37	34961965	50723	181943	121232	60489	2	75175	106768	33.98	151260	673970
1B057	Shou An Hong	149602847	92403489	90.3	36630710	50432	228220	150873	76983	1.96	116381	111839	39.39	152127	626826
2A027	Jian Rong	152632029	95348780	92.18	35112449	50494	192738	126352	66138	1.91	79687	113051	38.68	166168	648267
2A053	Cao Zhou Hong	151650141	95241712	92.2	34615361	50371	178850	117503	61115	1.92	76347	102503	37.7	171666	656657
2A086	Li Yuan Chun	151336269	94915281	92.03	34761899	50361	201478	132037	69172	1.91	88299	113179	35.33	176583	629112
2B002	Rou Fu Rong	151984917	93530983	92.08	35762010	50749	191009	126330	64432	1.96	81776	109233	38.47	150383	665781
2B005	Bi Hua Xiu Yue	149710408	90385029	92.09	36091817	50445	187077	123356	63466	1.94	83790	103287	37.14	172384	647712
2B012	Fen Yu Pan	152081608	95942093	93.43	33417224	50328	204716	135989	68452	1.99	94393	110323	34.99	144445	658012
2B018	Wan DieYun Feng	152625747	94485999	92.37	35372667	50395	206693	136927	69488	1.97	84207	122486	38.84	151917	648563
2B019	Fen Fu Rong	159172607	98418791	92.18	37127364	50497	184526	121457	62839	1.93	78577	105949	34.54	178890	643757
2B036	Yu Mian Tao Hua	155302730	98543087	92.51	34670164	50293	153562	100772	52650	1.91	80512	73050	39.74	166292	687319
2B045	Bi Hai Qing Tian	157723409	100051412	92.9	34865287	50340	139523	92061	47334	1.94	72064	67459	36.48	150818	716832
2B046	Lan Hai Bi Bo	136153874	82799511	92.24	32404936	50058	204470	134088	70102	1.91	92520	111950	45.67	181236	621467
2B050	Zi Lan Kui	152744409	94954887	92.28	35286370	50692	212464	139728	72473	1.93	101409	111055	38.81	153471	641238
2B059	Hui Er Qiao	145295834	88444763	92.12	34635963	50255	192656	126531	65864	1.92	84761	107895	36.06	180217	634300
2B061	Lan Fu Rong	150070736	92819374	91.5	35599005	50457	207174	137719	69174	1.99	98466	108708	37.48	141735	658264
2B064	Su Xin Lan	153515521	94139709	92.54	35875599	50200	141790	94401	47268	2	70973	70817	33.45	160894	704489
2B067	Chi Lan	143634146	87264223	89.94	36220213	50549	215803	144566	70967	2.04	88097	127706	35.64	145348	646022
2B075	Chun Lan	147406295	90288687	91.46	35442410	50635	218809	144702	73788	1.96	117670	101139	38.17	132412	655952
2B079	Cai Ye Lan Ju	169381930	103834011	91.67	40465830	50590	202847	134000	68632	1.95	116591	86256	49.9	122307	682019
3A020	Bai Yuan Fen	162752623	102620236	92.27	36880741	50244	193490	127035	66212	1.92	83825	109665	38.89	179749	633934
4A016	Xiang Yu	144748267	90396994	92.06	35502956	50313	207220	135283	71663	1.89	98940	108280	45.57	166080	633873
3A026	Xian Tao	154341954	95457442	92.03	33415099	50449	203533	134195	69084	1.94	79539	123994	35.92	175779	627861
3A028	Wan Hua Zheng Chun	162710580	102181485	93.3	36122492	50491	194200	127772	66224	1.93	85955	108245	35.3	157803	655170
3A047	Chun Lian	150414855	94588105	91.39	36108081	50359	187051	123330	63505	1.94	82555	104496	35.86	164625	655497
3A064	Gui Fei Cha Cui	153845598	93614497	91.84	35002053	50473	200152	131701	68183	1.93	91323	108829	41.28	157114	649907
3A065	Shao Nv Qun	142279548	88713748	90.87	36952697	50576	152274	100980	51160	1.97	83024	69250	42.91	140654	714245
3A066	Bai Hua Cong Xiao	140016377	87766652	92.49	33932960	50094	197648	130105	67317	1.93	79490	118158	32.13	189959	619566
3A071	Bai Yuan Chun Se	159259570	99109037	92.84	31805551	50351	187369	123009	64136	1.92	73677	113692	40.86	179273	640531
3B032	Xing Kong	153825562	98683827	91.94	36219275	49988	195182	128943	65973	1.95	89648	105534	38.64	172438	639553
3B034	Mo Run Jue Lun	153848859	97335974	92.91	34309536	50221	177985	116898	60870	1.92	78203	99782	36.15	182650	646538
3B048	Guan Qun Fang	149113452	93044381	92.1	34126156	50403	205079	135650	69160	1.96	92759	112320	36.27	155163	646931
3B049	Qing Long Yao Jin Mo	150793680	93600117	91.69	34431174	50403	219626	144225	75120	1.92	87973	131653	38.69	172486	615061
3B054	Mo Zi Lian	155009050	96972138	92.83	35426514	50514	187350	123095	63977	1.92	85138	102212	37.86	163647	656176
3B057	Mo Chi Jin Hui	145751232	89457702	90.83	35005388	50197	159381	105893	53338	1.99	81795	77586	32.11	151628	696164
4A020	Ye Guang Bai	153452470	94870045	91.61	36318454	50578	206558	136518	69806	1.96	86212	120346	38.44	154311	646304
4A022	Jia Li	170478965	109142243	93.66	36437885	50126	141265	94446	46699	2.02	76919	64346	26.23	171584	694324
4A023	Wan Shi Sheng Se	158505882	99207696	91.96	36580705	50563	202930	133679	69024	1.94	86914	116016	38.93	167848	636395
4A026	Yu Pan Sheng Yan	152376654	95343353	92.44	34751882	50390	174950	114765	59966	1.91	79104	95846	36.5	170537	661686
4A039	Qing Xin Bai	151331733	94951012	91.98	34789803	50417	177706	117975	59532	1.98	91160	86546	44.3	129292	700175
4A044	Su Xin Bai	159886115	102810900	92.71	34826428	49860	125456	81533	43794	1.86	56449	69007	44.63	187351	694366
4A049	Hong Ban Bai	152810685	96194994	90.89	35961867	50393	160604	105187	55212	1.91	72697	87907	35.2	170300	676269
4A053	Bai Ju	164203352	103984000	92.95	36341077	50592	161051	105257	55632	1.89	94997	66054	36.02	142678	703444
4A054	Yue Guang	168444879	107113251	93.33	36682062	50371	166022	107989	57812	1.87	79005	87017	39.74	169450	671701
4A057	Yue Gong Zhu Guang	155122851	95522315	91.61	36907354	50780	149873	99894	49858	2	81863	68010	35.18	131251	726049
4A074	Kun Shan Ye Guang	163941330	104299363	92.64	36332999	50505	201078	131837	68977	1.91	91531	109547	39.16	171134	634961
4A075	Zi Ban Bai	157382648	99119373	91.6	36344196	50466	123982	81275	42568	1.91	66346	57636	37.37	150412	732779
4A081	Lv Mu Yin Yu	162669341	103196272	92.6	36240900	50365	143590	92920	50513	1.84	69946	73644	43.76	176745	686838
4A082	Dou Lv	146270390	89773502	88.74	37527343	50836	214756	144355	70159	2.06	86170	128586	39.66	128011	664406
4A084	Lv Rong Duo Bian	140439499	86814255	89.79	34801314	50467	190679	126531	63925	1.98	81141	109538	33.36	164790	651704
4A088	Cui Mu	158332146	98366764	92.25	36634838	50299	205051	133620	71139	1.88	79671	125380	44.73	180510	621612
4A090	Lv Xiang Qiu	164675168	104943687	92.05	36972310	50189	193046	125560	67268	1.87	80892	112154	44.02	177338	636789
4B005	Tong Yun	147838107	92669412	91.34	34588489	50239	182232	118315	63662	1.86	81525	100707	42.88	176903	648038
4B018	Zi Yu Lan	147282124	91039455	92.75	33875605	50518	208428	136391	71761	1.9	90162	118266	43.06	164986	633759
4B025	Wu Yi Zi	199315853	124082607	91.59	46766163	50801	238794	159385	79071	2.02	131376	107418	48.16	102047	666332
4B027	Bai Gen Shou An Hong	149448742	92048778	90.54	36504155	50303	239398	157999	80991	1.95	120605	118793	44.95	137689	630086
4B028	Xiao Ye Zi	133912953	81001200	87.09	36381300	50431	152933	102859	49943	2.06	82388	70545	31.64	128843	725397
4B029	Hong Hui	154336094	95958227	92.33	35603836	50469	187945	123598	64123	1.93	85254	102691	37.82	166307	652921
4B038	Pan Zhong Qu Guo	140160250	86473026	89.67	34919248	50641	207973	139045	68664	2.03	95742	112231	33.26	152542	646658
4B041	Zi Chong Lou	151098618	93508217	92.34	35062165	50650	223697	148106	75243	1.97	94312	129385	32.68	167973	615503
4B059	Ya Pian Zi	154438735	95147231	92.56	35856360	50599	223295	147608	75396	1.96	87357	135938	39.61	160368	623510
4B064	Zi Qi Dong Lai	159141186	99645695	92.19	36487205	50584	160727	104564	55991	1.87	82568	78159	39.12	158401	688045
4B066	Jin Huan Zi	156227571	97602008	91.89	36203702	50577	183505	120397	62899	1.91	82642	100863	38.5	163693	659975
4B067	Lan Tian Yu	152485137	93662285	92.3	35775836	50230	207908	138354	69289	2	82075	125833	37.97	156190	643075
4B078	Wei Zi	158723466	100730525	91.39	36477896	50628	192516	126959	65317	1.94	80800	111716	36.79	146607	668050
4B079	Zi Lan Yu	156874342	98181676	92.78	35445963	50594	201721	132363	69088	1.92	85835	115886	36.43	159107	646345
4B089	Mei Gui Zi	151818181	93737463	91.67	35935384	50651	200975	132900	67812	1.96	88586	112389	36.76	155201	650997
4B090	Peng Sheng Zi	145956001	89735105	90.64	35644498	50371	195385	128874	66279	1.94	87490	107895	36.09	155141	656647
5A013	Yu Pan Zhen	157809819	99527680	91.69	36287949	50308	186785	123128	63470	1.94	99525	87260	40.94	151466	668922
5A015	Ming Mou	165578431	105410425	93.44	35899051	50470	244244	162365	81615	1.99	65618	178626	34.76	205659	557270
5A018	Bai Bi Lan Xia	147195416	90093198	90.82	35991055	50747	254168	168333	85499	1.97	68787	185381	40.83	191300	561705
5A023	Xue Ran Feng Cai	139503623	88606223	91.31	32088041	50097	189314	124374	64753	1.92	103436	85878	43.15	158625	659234
5A037	Xue Zhong Song Tan	135188555	82786553	91.6	32397707	50189	255069	168597	86116	1.96	70250	184819	44.18	199918	552186
5A038	Yun Zhogn He	136940242	83929571	91.48	32878334	50092	241869	160279	81324	1.97	56809	185060	44.57	212242	553062
5A055	Bing Xin Fen He	155158345	95406106	91.05	37504678	50166	252070	167070	84682	1.97	66153	185917	41.07	207751	547352
5A066	Ren Mian Tao Hua	136053959	82801436	90.65	33643649	50136	250346	165801	84228	1.97	65530	184816	43.61	211186	545641
5A068	Mu Dan Yan	140240741	84416635	90.31	35437817	50495	249691	165680	83712	1.98	69146	180545	38.85	200853	556629
5A070	Tao Hua Bei	142213144	86336423	90.79	35155847	50454	248596	164898	83388	1.98	66833	181763	38.38	201192	557385
5A072	Fen Pan Tuo Zhu	149052230	91228990	90.94	36334767	50615	251456	166897	84254	1.98	72109	179347	41.4	195070	560647
5A086	Hong Lou Cang Jiao	144334432	87600356	90.59	35867046	50583	251492	166950	84217	1.98	73367	178125	40.67	190415	565266
5B002	Mo Chi Ying Yue	144061607	87852209	90.96	35261775	50525	248894	165446	83167	1.99	69750	179144	41.31	195081	563198
5B004	Zao Yuan Hong	150735827	92418942	91.08	36541532	50575	247345	164065	82956	1.98	76500	170845	42.25	188705	571123
5B005	Long Yuan Hong	150880212	91482431	91.2	36977149	50525	250500	166473	83700	1.99	74205	176295	42.74	191165	565508
5B007	Zhou Mei Gui	158921257	100845500	93.05	34975154	50640	238341	158479	79558	1.99	68558	169783	31.83	201351	567481
5B015	Lan Xian Jie Yu	154346759	94117246	91.39	37383498	50396	211537	138721	72532	1.91	87708	123829	42.27	174800	620836
5B021	Zi Hai Yin Bo	159935349	98262259	91.44	38325667	50417	250378	166138	83899	1.98	71656	178722	42.47	190935	565860
5B031	Long You Er Qiao	142998440	88399404	90.91	34451066	49983	248008	164162	83543	1.97	75184	172824	41.01	197527	561638
5B036	Zhong Chuan Huang	137900284	84312015	89.33	35030899	50112	250177	165150	84722	1.95	63265	186912	39.47	204245	552751
5B037	Huang He	131296949	80667893	90.69	32053806	49777	238503	157592	80641	1.95	61246	177257	37.65	213468	555202
5B039	Hei Xuan Feng	139258148	84921158	90.44	34527075	50020	244985	162198	82500	1.97	67800	177185	41.3	207726	554462
5B043	Jing Tai Lan	150263468	95060554	91.53	34558029	49823	183981	120639	63163	1.91	97994	85987	42.42	159232	663960
5B048	Yu Xiu	149676202	95442963	91.67	33919110	49755	180622	118497	61964	1.91	95885	84737	37.22	164182	662369
5B051	Meng Xiang	146719667	90902939	91.47	34753445	49972	249376	164758	84329	1.95	65404	183972	44.25	197988	559809
5B057	Lan hai Feng Yun	144271822	87880735	89.81	36380120	49907	250411	165140	84941	1.94	70683	179728	48.45	202068	554694
5B068	Tai Ping Hong	151763678	96737752	90.85	35153965	49906	174815	114095	60504	1.89	81315	93500	40.02	173941	658417
5B076	Yu Lou	164273600	107076437	92.78	34986818	49615	108312	69900	38280	1.83	56714	51598	37.46	197206	701655
5B078	Xi Shi	146404389	93176498	90.59	34215597	50148	173783	112736	60851	1.85	91255	82528	37.64	159588	673802
6A070	Souvenir de Maxime Cornu	139929395	89070102	88.31	34691634	50354	284392	190422	93398	2.04	161434	122958	41.79	177669	545112
6A074	Shimano Fuji	139230084	88185021	91.26	32188444	49642	165258	107794	57283	1.88	77294	87964	35.69	180474	661441
6A077	Shiguregumo	158250109	100820150	92.2	35409105	49803	171809	112363	59256	1.9	76254	95555	42.56	180820	654544
6A078	Choujuraku	147389660	92769628	91.13	34483598	49834	164722	107929	56613	1.91	72382	92340	41.06	179681	662770
6B047	High Noon	146713455	93686359	89.06	35524499	50523	286168	192265	93390	2.06	162531	123637	44.8	176990	544015
6B059	Yachiyo Tsubaki	153065632	96321209	92.6	34489717	49803	173282	113656	59446	1.91	68389	104893	39.6	191079	642812
6B067	Shima Dajin	148942306	95282790	91.06	34144777	50061	162733	105952	56585	1.87	85072	77661	35.61	162334	682106
6B073	Kaou	153627915	98037991	92.39	34120293	49730	152469	99492	52818	1.88	61723	90746	37.41	193670	661034
7A043	Hakuo Jishi	148610960	94462797	91.03	34393777	49929	168579	109627	58759	1.87	78918	89661	39.11	172859	665735
7A047	Kohka Mon	152199114	96538461	90.52	35797504	49726	162589	106477	55935	1.9	65225	97364	41.48	194472	650112
7A068	Oukan	146114014	92680117	88.51	36197959	50074	263832	175898	87490	2.01	162215	101617	40.94	177284	566057
8A013	Hana Daijin	161352006	102739354	91.84	36473650	49718	153882	100454	53263	1.89	71065	82817	42.93	185276	668015

## Sheet: Table S6
Table S6 The kinship based on the SNPs for the representative cultivars
Sample ID	Individual name	Luo Yang Hong	Hong Mei Gui	Guan Shi Hong Yu	Qing Zhao Si Pin	HuoLian Bi Yu	Yuan Hong Qiang	Chi Long Huan Cai	Hu Hong	Chun Zao	Hong Lou Duo Jin	Da Hong Yi Pin	Shou An Hong	Jian Rong	Cao Zhou Hong	Li Yuan Chun	Rou Fu Rong	Bi Hua Xiu Yue	Fen Yu Pan	Wan DieYun Feng	Fen Fu Rong	Yu Mian Tao Hua	Bi Hai Qing Tian	Lan Hai Bi Bo	Zi Lan Kui	Hui Er Qiao	Lan Fu Rong	Su Xin Lan	Chi Lan	Chun Lan	Cai Ye Lan Ju	Bai Yuan Fen	Xiang Yu	Xian Tao	Wan Hua Zheng Chun	Chun Lian	Gui Fei Cha Cui	Shao Nv Qun	Bai Hua Cong Xiao	Bai Yuan Chun Se	Xing Kong	Mo Run Jue Lun	Guan Qun Fang	Qing Long Yao Jin Mo	Mo Zi Lian	Mo Chi Jin Hui	Ye Guang Bai	Jia Li	Wan Shi Sheng Se
1A001	Luo Yang Hong	0.998942	0.818616	0.806207	0.814038	0.731564	0.695416	0.735548	0.732206	0.655422	0.854629	0.808363	0.755947	0.727185	0.620805	0.746133	0.696427	0.717741	0.655988	0.685567	0.757169	0.723532	0.675201	0.813254	0.732529	0.796362	0.696509	0.68676	0.716609	0.861961	0.819104	0.700953	0.753685	0.714114	0.717229	0.711493	0.857468	0.842115	0.700056	0.731247	0.758173	0.740591	0.703941	0.703585	0.735858	0.71594	0.831535	0.856805	0.727982
1A006	Hong Mei Gui	0.818616	0.998318	0.749413	0.789111	0.773218	0.767677	0.757728	0.756793	0.746194	0.85633	0.786562	0.756132	0.835707	0.727193	0.742299	0.770614	0.758585	0.728139	0.775813	0.831989	0.773484	0.799053	0.723719	0.813254	0.746798	0.761472	0.793974	0.757081	0.822066	0.808048	0.783691	0.748881	0.728484	0.78852	0.745893	0.801698	0.77919	0.812618	0.822685	0.798542	0.797314	0.727377	0.731337	0.772821	0.790038	0.804735	0.781214	0.78267
1A016	Guan Shi Hong Yu	0.806207	0.749413	0.997435	0.794369	0.706441	0.787447	0.759065	0.6883	0.695163	0.742384	0.724905	0.708454	0.723024	0.674471	0.749811	0.656749	0.711195	0.715147	0.766617	0.7395	0.691762	0.673764	0.667752	0.774914	0.74558	0.693326	0.652989	0.791665	0.794124	0.710701	0.775586	0.71124	0.749497	0.780177	0.739769	0.758507	0.707167	0.771929	0.727165	0.765331	0.722039	0.670822	0.697188	0.65698	0.670305	0.763884	0.725133	0.794332
1A024	Qing Zhao Si Pin	0.814038	0.789111	0.794369	0.999373	0.751078	0.795137	0.731837	0.697875	0.744447	0.798184	0.787451	0.744774	0.759237	0.710476	0.749701	0.702266	0.738229	0.752583	0.790932	0.805133	0.768936	0.731195	0.704655	0.772637	0.768052	0.730225	0.742484	0.816464	0.782601	0.763725	0.784191	0.751563	0.796686	0.81307	0.750109	0.771932	0.756799	0.786397	0.767922	0.810367	0.795872	0.720868	0.698617	0.704718	0.742693	0.75091	0.786761	0.819244
1A039	HuoLian Bi Yu	0.731564	0.773218	0.706441	0.751078	0.998932	0.814927	0.818532	0.794859	0.78511	0.799242	0.855634	0.733342	0.760727	0.776461	0.795117	0.905903	0.799851	0.781756	0.822089	0.806628	0.812805	0.79392	0.725948	0.811606	0.77365	0.843386	0.779371	0.789031	0.771482	0.7537	0.814159	0.866407	0.725727	0.818569	0.778628	0.786259	0.792442	0.800224	0.84118	0.797122	0.807328	0.81694	0.753894	0.817376	0.740794	0.792401	0.789626	0.819358
1A053	Yuan Hong Qiang	0.695416	0.767677	0.787447	0.795137	0.814927	0.999865	0.770973	0.74565	0.822349	0.770952	0.773571	0.707072	0.786456	0.798801	0.769438	0.785914	0.786425	0.818903	0.898383	0.823049	0.757431	0.776916	0.653712	0.845844	0.773933	0.794301	0.754184	0.874055	0.748714	0.718712	0.908403	0.757444	0.787083	0.908184	0.793816	0.750654	0.724903	0.879739	0.843502	0.801285	0.784049	0.763883	0.749392	0.736876	0.74062	0.745391	0.730562	0.855756
1B011	Chi Long Huan Cai	0.735548	0.757728	0.759065	0.731837	0.818532	0.770973	0.999905	0.763646	0.696281	0.781645	0.781615	0.780221	0.75115	0.677583	0.702536	0.76527	0.685277	0.729231	0.76844	0.719982	0.711794	0.70994	0.684068	0.756633	0.698301	0.778394	0.678553	0.758656	0.758437	0.743716	0.775546	0.783655	0.737899	0.743319	0.702666	0.731279	0.720003	0.7624	0.752073	0.709165	0.745963	0.793513	0.768645	0.684503	0.707819	0.762888	0.717492	0.786914
1B012	Hu Hong	0.732206	0.756793	0.6883	0.697875	0.794859	0.74565	0.763646	0.998331	0.673348	0.757584	0.724405	0.80757	0.723329	0.720245	0.756967	0.7401	0.69248	0.720511	0.749902	0.718907	0.695466	0.687087	0.794167	0.777429	0.765636	0.746985	0.676508	0.720286	0.756684	0.743478	0.758952	0.784902	0.702665	0.755823	0.753651	0.725868	0.733992	0.755651	0.735132	0.692906	0.721899	0.794252	0.747637	0.783322	0.695765	0.731941	0.728668	0.738312
1B029	Chun Zao	0.655422	0.746194	0.695163	0.744447	0.78511	0.822349	0.696281	0.673348	0.999006	0.720959	0.777386	0.661034	0.741109	0.856689	0.747873	0.788216	0.819302	0.81074	0.80015	0.764599	0.773406	0.86167	0.639815	0.782182	0.749321	0.833416	0.813793	0.785895	0.683721	0.701415	0.842359	0.73954	0.752517	0.820613	0.778822	0.692314	0.714767	0.823433	0.79026	0.79042	0.758576	0.761128	0.690462	0.744586	0.788313	0.720029	0.712309	0.819599
1B036	Hong Lou Duo Jin	0.854629	0.85633	0.742384	0.798184	0.799242	0.770952	0.781645	0.757584	0.720959	0.999869	0.862561	0.783011	0.808767	0.684352	0.726763	0.769925	0.76783	0.707896	0.764535	0.791044	0.76124	0.755507	0.772254	0.768918	0.841972	0.756477	0.725089	0.784386	0.84959	0.812047	0.760006	0.768116	0.743505	0.804404	0.742413	0.899057	0.849511	0.75559	0.79263	0.810987	0.76554	0.738668	0.718649	0.795243	0.746672	0.813139	0.856421	0.785923
1B037	Da Hong Yi Pin	0.808363	0.786562	0.724905	0.787451	0.855634	0.773571	0.781615	0.724405	0.777386	0.862561	0.999063	0.737946	0.770888	0.733989	0.7557	0.816945	0.803013	0.744948	0.756484	0.810152	0.781318	0.783805	0.750716	0.771403	0.777524	0.809048	0.746598	0.779968	0.805405	0.764406	0.776204	0.799832	0.721737	0.788594	0.76346	0.833533	0.833174	0.757261	0.816587	0.80674	0.775474	0.78348	0.720537	0.778045	0.734398	0.800434	0.830674	0.789265
1B057	Shou An Hong	0.755947	0.756132	0.708454	0.744774	0.733342	0.707072	0.780221	0.80757	0.661034	0.783011	0.737946	0.997953	0.75979	0.695488	0.753516	0.679423	0.716273	0.75298	0.732752	0.673867	0.711702	0.681969	0.736064	0.767441	0.776642	0.739784	0.66339	0.747119	0.757593	0.777066	0.704127	0.757769	0.72875	0.711415	0.74389	0.732645	0.738351	0.717412	0.675555	0.721348	0.719007	0.787039	0.816091	0.781178	0.734821	0.741007	0.737786	0.746716
2A027	Jian Rong	0.727185	0.835707	0.723024	0.759237	0.760727	0.786456	0.75115	0.723329	0.741109	0.808767	0.770888	0.75979	0.99936	0.710366	0.756816	0.77181	0.756559	0.744823	0.798517	0.799224	0.794218	0.822878	0.663618	0.830529	0.746762	0.755977	0.7996	0.799224	0.795258	0.768709	0.7778	0.741998	0.75477	0.796629	0.758323	0.799138	0.746762	0.815203	0.802533	0.765385	0.791619	0.735695	0.743076	0.73754	0.828394	0.709128	0.754253	0.808302
2A053	Cao Zhou Hong	0.620805	0.727193	0.674471	0.710476	0.776461	0.798801	0.677583	0.720245	0.856689	0.684352	0.733989	0.695488	0.710366	0.999553	0.743453	0.789556	0.823744	0.869558	0.793353	0.734761	0.724453	0.837051	0.648885	0.768976	0.765276	0.835573	0.800717	0.764306	0.639535	0.670368	0.814296	0.71131	0.734199	0.811884	0.766674	0.651444	0.689985	0.818267	0.769641	0.77614	0.750077	0.808938	0.742168	0.820272	0.745931	0.679509	0.682283	0.768535
2A086	Li Yuan Chun	0.746133	0.742299	0.749811	0.749701	0.795117	0.769438	0.702536	0.756967	0.747873	0.726763	0.7557	0.753516	0.756816	0.743453	0.999775	0.743446	0.812106	0.776785	0.76787	0.761474	0.805313	0.739573	0.71545	0.823254	0.736533	0.759812	0.713255	0.789879	0.795829	0.715752	0.778371	0.863594	0.739308	0.776701	0.895117	0.759812	0.739807	0.743227	0.74741	0.788547	0.782161	0.770481	0.761459	0.78489	0.72861	0.751361	0.74863	0.797018
2B002	Rou Fu Rong	0.696427	0.770614	0.656749	0.702266	0.905903	0.785914	0.76527	0.7401	0.788216	0.769925	0.816945	0.679423	0.77181	0.789556	0.743446	0.998362	0.782044	0.759972	0.779278	0.788466	0.802839	0.824605	0.708682	0.786353	0.743229	0.838864	0.818435	0.744826	0.733521	0.748299	0.793526	0.816587	0.681213	0.77166	0.738508	0.766726	0.769781	0.79008	0.8143	0.772521	0.785287	0.810128	0.736763	0.821122	0.747693	0.754574	0.76773	0.778621
2B005	Bi Hua Xiu Yue	0.717741	0.758585	0.711195	0.738229	0.799851	0.786425	0.685277	0.69248	0.819302	0.76783	0.803013	0.716273	0.756559	0.823744	0.812106	0.782044	0.998285	0.770275	0.761578	0.796554	0.784389	0.829563	0.698285	0.801374	0.764546	0.803245	0.792575	0.76979	0.728645	0.731653	0.781907	0.785612	0.798937	0.820149	0.848089	0.758001	0.785278	0.749674	0.790092	0.817705	0.777939	0.746731	0.675634	0.814944	0.789984	0.705571	0.777383	0.777276
2B012	Fen Yu Pan	0.655988	0.728139	0.715147	0.752583	0.781756	0.818903	0.729231	0.720511	0.81074	0.707896	0.744948	0.75298	0.744823	0.869558	0.776785	0.759972	0.770275	0.99873	0.812267	0.722418	0.72375	0.764064	0.671161	0.780895	0.766512	0.829293	0.72482	0.80034	0.671058	0.699626	0.81015	0.754253	0.728855	0.794692	0.807678	0.663569	0.699951	0.822342	0.768817	0.792158	0.755193	0.865703	0.815422	0.813201	0.748162	0.701333	0.696134	0.802968
2B018	Wan DieYun Feng	0.685567	0.775813	0.766617	0.790932	0.822089	0.898383	0.76844	0.749902	0.80015	0.764535	0.756484	0.732752	0.798517	0.793353	0.76787	0.779278	0.761578	0.812267	0.999671	0.797505	0.75482	0.773335	0.662955	0.867335	0.774305	0.798603	0.750676	0.852869	0.751162	0.728852	0.879677	0.750056	0.802004	0.876549	0.77285	0.744237	0.710653	0.891789	0.834925	0.800687	0.774024	0.754556	0.745885	0.732399	0.735235	0.738974	0.710844	0.867805
2B019	Fen Fu Rong	0.757169	0.831989	0.7395	0.805133	0.806628	0.823049	0.719982	0.718907	0.764599	0.791044	0.810152	0.673867	0.799224	0.734761	0.761474	0.788466	0.796554	0.722418	0.797505	0.999156	0.800194	0.817653	0.704564	0.807554	0.750727	0.757517	0.814296	0.787366	0.779205	0.759449	0.815266	0.769506	0.751269	0.845832	0.776218	0.776566	0.759821	0.80443	0.898027	0.801772	0.826221	0.719934	0.666744	0.738737	0.776027	0.758647	0.773944	0.778507
2B036	Yu Mian Tao Hua	0.723532	0.773484	0.691762	0.768936	0.812805	0.757431	0.711794	0.695466	0.773406	0.76124	0.781318	0.711702	0.794218	0.724453	0.805313	0.802839	0.784389	0.72375	0.75482	0.800194	0.999844	0.860244	0.706787	0.789573	0.730273	0.746762	0.845695	0.73111	0.739972	0.766153	0.745792	0.803104	0.741489	0.79275	0.777722	0.758401	0.814051	0.727447	0.806194	0.813881	0.864165	0.71387	0.665966	0.746539	0.814493	0.72792	0.814769	0.754956
2B045	Bi Hai Qing Tian	0.675201	0.799053	0.673764	0.731195	0.79392	0.776916	0.70994	0.687087	0.86167	0.755507	0.783805	0.681969	0.822878	0.837051	0.739573	0.824605	0.829563	0.764064	0.773335	0.817653	0.860244	1	0.649235	0.799272	0.732299	0.813265	0.915616	0.747599	0.72066	0.763296	0.787585	0.744908	0.746278	0.806415	0.74677	0.736178	0.76952	0.786964	0.828588	0.781959	0.835153	0.7444	0.679122	0.763396	0.868387	0.699878	0.759877	0.770475
2B046	Lan Hai Bi Bo	0.813254	0.723719	0.667752	0.704655	0.725948	0.653712	0.684068	0.794167	0.639815	0.772254	0.750716	0.736064	0.663618	0.648885	0.71545	0.708682	0.698285	0.671161	0.662955	0.704564	0.706787	0.649235	0.998069	0.697578	0.774226	0.695543	0.643477	0.645006	0.737796	0.761214	0.661494	0.77731	0.672656	0.668491	0.71471	0.746239	0.817074	0.661653	0.673399	0.733199	0.717118	0.73879	0.662873	0.777973	0.68023	0.75383	0.823422	0.670928
2B050	Zi Lan Kui	0.732529	0.813254	0.774914	0.772637	0.811606	0.845844	0.756633	0.777429	0.782182	0.768918	0.771403	0.767441	0.830529	0.768976	0.823254	0.786353	0.801374	0.780895	0.867335	0.807554	0.789573	0.799272	0.697578	0.998829	0.763385	0.790762	0.781366	0.820625	0.797015	0.767387	0.848729	0.804556	0.801231	0.846865	0.829205	0.754608	0.74435	0.838591	0.805457	0.796571	0.806626	0.753457	0.734214	0.760837	0.792334	0.738106	0.743511	0.848471
2B059	Hui Er Qiao	0.796362	0.746798	0.74558	0.768052	0.77365	0.773933	0.698301	0.765636	0.749321	0.841972	0.777524	0.776642	0.746762	0.765276	0.736533	0.743229	0.764546	0.766512	0.774305	0.750727	0.730273	0.732299	0.774226	0.763385	1	0.764306	0.70999	0.793186	0.762367	0.767501	0.766246	0.746848	0.746588	0.812234	0.734317	0.824442	0.824222	0.77021	0.762633	0.811057	0.71993	0.765276	0.7129	0.845998	0.711382	0.741293	0.819188	0.779204
2B061	Lan Fu Rong	0.696509	0.761472	0.693326	0.730225	0.843386	0.794301	0.778394	0.746985	0.833416	0.756477	0.809048	0.739784	0.755977	0.835573	0.759812	0.838864	0.803245	0.829293	0.798603	0.757517	0.746762	0.813265	0.695543	0.790762	0.764306	0.999516	0.771558	0.775946	0.71872	0.752518	0.795344	0.784675	0.725589	0.807385	0.770204	0.735209	0.739452	0.833717	0.797769	0.780264	0.757757	0.857906	0.750244	0.814571	0.754159	0.727328	0.738787	0.791813
2B064	Su Xin Lan	0.68676	0.793974	0.652989	0.742484	0.779371	0.754184	0.678553	0.676508	0.813793	0.725089	0.746598	0.66339	0.7996	0.800717	0.713255	0.818435	0.792575	0.72482	0.750676	0.814296	0.845695	0.915616	0.643477	0.781366	0.70999	0.771558	0.999553	0.72626	0.704521	0.751182	0.761919	0.722949	0.74131	0.781816	0.714142	0.730979	0.760207	0.76439	0.819859	0.758681	0.814582	0.714854	0.671363	0.750159	0.8341	0.695414	0.750178	0.751076
2B067	Chi Lan	0.716609	0.757081	0.791665	0.816464	0.789031	0.874055	0.758656	0.720286	0.785895	0.784386	0.779968	0.747119	0.799224	0.764306	0.789879	0.744826	0.76979	0.80034	0.852869	0.787366	0.73111	0.747599	0.645006	0.820625	0.793186	0.775946	0.72626	0.999661	0.766246	0.714614	0.853759	0.765058	0.782257	0.857602	0.80822	0.771096	0.711105	0.853843	0.792581	0.78853	0.74376	0.748788	0.749466	0.717551	0.720277	0.731886	0.712903	0.879107
2B075	Chun Lan	0.861961	0.822066	0.794124	0.782601	0.771482	0.748714	0.758437	0.756684	0.683721	0.84959	0.805405	0.757593	0.795258	0.639535	0.795829	0.733521	0.728645	0.671058	0.751162	0.779205	0.739972	0.72066	0.737796	0.797015	0.762367	0.71872	0.704521	0.766246	1	0.78412	0.756897	0.780795	0.737316	0.757032	0.744423	0.866149	0.792798	0.745128	0.760912	0.764585	0.755442	0.7084	0.722599	0.734347	0.723933	0.810742	0.805048	0.78516
2B079	Cai Ye Lan Ju	0.819104	0.808048	0.710701	0.763725	0.7537	0.718712	0.743716	0.743478	0.701415	0.812047	0.764406	0.777066	0.768709	0.670368	0.715752	0.748299	0.731653	0.699626	0.728852	0.759449	0.766153	0.763296	0.761214	0.767387	0.767501	0.752518	0.751182	0.714614	0.78412	0.997988	0.736301	0.756392	0.71909	0.745301	0.712938	0.78221	0.843156	0.738388	0.758466	0.742875	0.774043	0.731659	0.719612	0.765553	0.791859	0.777967	0.832847	0.729866
3A020	Bai Yuan Fen	0.700953	0.783691	0.775586	0.784191	0.814159	0.908403	0.775546	0.758952	0.842359	0.760006	0.776204	0.704127	0.7778	0.814296	0.778371	0.793526	0.781907	0.81015	0.879677	0.815266	0.745792	0.787585	0.661494	0.848729	0.766246	0.795344	0.761919	0.853759	0.756897	0.736301	0.999553	0.761747	0.765147	0.882689	0.801999	0.731949	0.730525	0.873023	0.829996	0.808148	0.789844	0.768709	0.747526	0.739916	0.735573	0.758846	0.728175	0.883957
4A016	Xiang Yu	0.753685	0.748881	0.71124	0.751563	0.866407	0.757444	0.783655	0.784902	0.73954	0.768116	0.799832	0.757769	0.741998	0.71131	0.863594	0.816587	0.785612	0.754253	0.750056	0.769506	0.803104	0.744908	0.77731	0.804556	0.746848	0.784675	0.722949	0.765058	0.780795	0.756392	0.761747	1	0.728424	0.762852	0.843356	0.747818	0.782129	0.726123	0.756813	0.784397	0.78939	0.803454	0.731329	0.791603	0.722963	0.761275	0.779313	0.773385
3A026	Xian Tao	0.714114	0.728484	0.749497	0.796686	0.725727	0.787083	0.737899	0.702665	0.752517	0.743505	0.721737	0.72875	0.75477	0.734199	0.739308	0.681213	0.798937	0.728855	0.802004	0.751269	0.741489	0.746278	0.672656	0.801231	0.746588	0.725589	0.74131	0.782257	0.737316	0.71909	0.765147	0.728424	0.997393	0.807681	0.748675	0.710842	0.713758	0.780483	0.743122	0.770636	0.762748	0.678152	0.62749	0.680007	0.775372	0.644479	0.713548	0.790584
3A028	Wan Hua Zheng Chun	0.717229	0.78852	0.780177	0.81307	0.818569	0.908184	0.743319	0.755823	0.820613	0.804404	0.788594	0.711415	0.796629	0.811884	0.776701	0.77166	0.820149	0.794692	0.876549	0.845832	0.79275	0.806415	0.668491	0.846865	0.812234	0.807385	0.781816	0.857602	0.757032	0.745301	0.882689	0.762852	0.807681	0.999847	0.809809	0.795829	0.761192	0.860815	0.848388	0.843481	0.793252	0.741079	0.70137	0.772863	0.766254	0.727437	0.764984	0.826162
3A047	Chun Lian	0.711493	0.745893	0.739769	0.750109	0.778628	0.793816	0.702666	0.753651	0.778822	0.742413	0.76346	0.74389	0.758323	0.766674	0.895117	0.738508	0.848089	0.807678	0.77285	0.776218	0.777722	0.74677	0.71471	0.829205	0.734317	0.770204	0.714142	0.80822	0.744423	0.712938	0.801999	0.843356	0.748675	0.809809	0.999528	0.720175	0.740907	0.764435	0.765464	0.784798	0.774319	0.779284	0.725295	0.785861	0.743696	0.720731	0.740031	0.796178
3A064	Gui Fei Cha Cui	0.857468	0.801698	0.758507	0.771932	0.786259	0.750654	0.731279	0.725868	0.692314	0.899057	0.833533	0.732645	0.799138	0.651444	0.759812	0.766726	0.758001	0.663569	0.744237	0.776566	0.758401	0.736178	0.746239	0.754608	0.824442	0.735209	0.730979	0.771096	0.866149	0.78221	0.731949	0.747818	0.710842	0.795829	0.720175	1	0.849054	0.733353	0.777401	0.806781	0.736512	0.701881	0.71484	0.77935	0.707643	0.803952	0.847111	0.764655
3A065	Shao Nv Qun	0.842115	0.77919	0.707167	0.756799	0.792442	0.724903	0.720003	0.733992	0.714767	0.849511	0.833174	0.738351	0.746762	0.689985	0.739807	0.769781	0.785278	0.699951	0.710653	0.759821	0.814051	0.76952	0.817074	0.74435	0.824222	0.739452	0.760207	0.711105	0.792798	0.843156	0.730525	0.782129	0.713758	0.761192	0.740907	0.849054	0.999195	0.702701	0.755237	0.82791	0.765354	0.735572	0.678369	0.810474	0.763616	0.780475	0.934776	0.722364
3A066	Bai Hua Cong Xiao	0.700056	0.812618	0.771929	0.786397	0.800224	0.879739	0.7624	0.755651	0.823433	0.75559	0.757261	0.717412	0.815203	0.818267	0.743227	0.79008	0.749674	0.822342	0.891789	0.80443	0.727447	0.786964	0.661653	0.838591	0.77021	0.833717	0.76439	0.853843	0.745128	0.738388	0.873023	0.726123	0.780483	0.860815	0.764435	0.733353	0.702701	0.999381	0.838369	0.790333	0.75432	0.781871	0.743751	0.743512	0.745204	0.738341	0.702003	0.855951
3A071	Bai Yuan Chun Se	0.731247	0.822685	0.727165	0.767922	0.84118	0.843502	0.752073	0.735132	0.79026	0.79263	0.816587	0.675555	0.802533	0.769641	0.74741	0.8143	0.790092	0.768817	0.834925	0.898027	0.806194	0.828588	0.673399	0.805457	0.762633	0.797769	0.819859	0.792581	0.760912	0.758466	0.829996	0.756813	0.743122	0.848388	0.765464	0.777401	0.755237	0.838369	0.999265	0.801624	0.824994	0.759664	0.704086	0.749332	0.764653	0.78726	0.749962	0.800058
3B032	Xing Kong	0.758173	0.798542	0.765331	0.810367	0.797122	0.801285	0.709165	0.692906	0.79042	0.810987	0.80674	0.721348	0.765385	0.77614	0.788547	0.772521	0.817705	0.792158	0.800687	0.801772	0.813881	0.781959	0.733199	0.796571	0.811057	0.780264	0.758681	0.78853	0.764585	0.742875	0.808148	0.784397	0.770636	0.843481	0.784798	0.806781	0.82791	0.790333	0.801624	0.998793	0.800185	0.740252	0.675945	0.786334	0.739859	0.750508	0.821322	0.802677
3B034	Mo Run Jue Lun	0.740591	0.797314	0.722039	0.795872	0.807328	0.784049	0.745963	0.721899	0.758576	0.76554	0.775474	0.719007	0.791619	0.750077	0.782161	0.785287	0.777939	0.755193	0.774024	0.826221	0.864165	0.835153	0.717118	0.806626	0.71993	0.757757	0.814582	0.74376	0.755442	0.774043	0.789844	0.78939	0.762748	0.793252	0.774319	0.736512	0.765354	0.75432	0.824994	0.800185	0.998705	0.742761	0.684721	0.733295	0.81854	0.723641	0.77511	0.784123
3B048	Guan Qun Fang	0.703941	0.727377	0.670822	0.720868	0.81694	0.763883	0.793513	0.794252	0.761128	0.738668	0.78348	0.787039	0.735695	0.808938	0.770481	0.810128	0.746731	0.865703	0.754556	0.719934	0.71387	0.7444	0.73879	0.753457	0.765276	0.857906	0.714854	0.748788	0.7084	0.731659	0.768709	0.803454	0.678152	0.741079	0.779284	0.701881	0.735572	0.781871	0.759664	0.740252	0.742761	0.999069	0.844327	0.837934	0.725061	0.739659	0.727561	0.765625
3B049	Qing Long Yao Jin Mo	0.703585	0.731337	0.697188	0.698617	0.753894	0.749392	0.768645	0.747637	0.690462	0.718649	0.720537	0.816091	0.743076	0.742168	0.761459	0.736763	0.675634	0.815422	0.745885	0.666744	0.665966	0.679122	0.662873	0.734214	0.7129	0.750244	0.671363	0.749466	0.722599	0.719612	0.747526	0.731329	0.62749	0.70137	0.725295	0.71484	0.678369	0.743751	0.704086	0.675945	0.684721	0.844327	0.999108	0.792005	0.689874	0.79359	0.681759	0.758544
3B054	Mo Zi Lian	0.735858	0.772821	0.65698	0.704718	0.817376	0.736876	0.684503	0.783322	0.744586	0.795243	0.778045	0.781178	0.73754	0.820272	0.78489	0.821122	0.814944	0.813201	0.732399	0.738737	0.746539	0.763396	0.777973	0.760837	0.845998	0.814571	0.750159	0.717551	0.734347	0.765553	0.739916	0.791603	0.680007	0.772863	0.785861	0.77935	0.810474	0.743512	0.749332	0.786334	0.733295	0.837934	0.792005	0.997886	0.741505	0.734719	0.807432	0.722186
3B057	Mo Chi Jin Hui	0.71594	0.790038	0.670305	0.742693	0.740794	0.74062	0.707819	0.695765	0.788313	0.746672	0.734398	0.734821	0.828394	0.745931	0.72861	0.747693	0.789984	0.748162	0.735235	0.776027	0.814493	0.868387	0.68023	0.792334	0.711382	0.754159	0.8341	0.720277	0.723933	0.791859	0.735573	0.722963	0.775372	0.766254	0.743696	0.707643	0.763616	0.745204	0.764653	0.739859	0.81854	0.725061	0.689874	0.741505	0.997711	0.667587	0.784098	0.742097
4A020	Ye Guang Bai	0.831535	0.804735	0.763884	0.75091	0.792401	0.745391	0.762888	0.731941	0.720029	0.813139	0.800434	0.741007	0.709128	0.679509	0.751361	0.754574	0.705571	0.701333	0.738974	0.758647	0.72792	0.699878	0.75383	0.738106	0.741293	0.727328	0.695414	0.731886	0.810742	0.777967	0.758846	0.761275	0.644479	0.727437	0.720731	0.803952	0.780475	0.738341	0.78726	0.750508	0.723641	0.739659	0.79359	0.734719	0.667587	0.99839	0.779723	0.755535
4A022	Jia Li	0.856805	0.781214	0.725133	0.786761	0.789626	0.730562	0.717492	0.728668	0.712309	0.856421	0.830674	0.737786	0.754253	0.682283	0.74863	0.76773	0.777383	0.696134	0.710844	0.773944	0.814769	0.759877	0.823422	0.743511	0.819188	0.738787	0.750178	0.712903	0.805048	0.832847	0.728175	0.779313	0.713548	0.764984	0.740031	0.847111	0.934776	0.702003	0.749962	0.821322	0.77511	0.727561	0.681759	0.807432	0.784098	0.779723	0.997437	0.723307
4A023	Wan Shi Sheng Se	0.727982	0.78267	0.794332	0.819244	0.819358	0.855756	0.786914	0.738312	0.819599	0.785923	0.789265	0.746716	0.808302	0.768535	0.797018	0.778621	0.777276	0.802968	0.867805	0.778507	0.754956	0.770475	0.670928	0.848471	0.779204	0.791813	0.751076	0.879107	0.78516	0.729866	0.883957	0.773385	0.790584	0.826162	0.796178	0.764655	0.722364	0.855951	0.800058	0.802677	0.784123	0.765625	0.758544	0.722186	0.742097	0.755535	0.723307	0.999766
4A026	Yu Pan Sheng Yan	0.774554	0.871063	0.738988	0.819959	0.799765	0.810728	0.721228	0.726943	0.790928	0.815569	0.802161	0.692596	0.829595	0.761324	0.739222	0.804262	0.771477	0.751382	0.798616	0.903507	0.803988	0.85548	0.687765	0.813832	0.772963	0.780214	0.842798	0.772744	0.790421	0.791079	0.80594	0.751624	0.750609	0.831644	0.745726	0.779752	0.76758	0.818769	0.873705	0.796519	0.823685	0.744049	0.6972	0.762985	0.818279	0.756634	0.785406	0.775388
4A039	Qing Xin Bai	0.677546	0.767727	0.699414	0.746363	0.775976	0.792919	0.680866	0.690922	0.855827	0.734653	0.756186	0.710672	0.803019	0.822129	0.764176	0.780099	0.830888	0.808841	0.783519	0.763472	0.787014	0.854487	0.662741	0.81797	0.763822	0.806985	0.826979	0.781061	0.706596	0.746841	0.774141	0.748303	0.79565	0.824358	0.781765	0.734724	0.766125	0.799285	0.763118	0.815888	0.766178	0.750379	0.69806	0.783108	0.861862	0.671265	0.762391	0.781629
4A044	Su Xin Bai	0.720227	0.774059	0.731149	0.818008	0.745339	0.771909	0.68727	0.660977	0.85607	0.736024	0.766016	0.704213	0.775268	0.822418	0.717743	0.751776	0.806085	0.77368	0.769507	0.766736	0.784505	0.851516	0.660938	0.780774	0.746764	0.806391	0.861216	0.795042	0.71096	0.753038	0.771012	0.71387	0.782948	0.811195	0.742399	0.723569	0.754887	0.79839	0.761182	0.807108	0.778813	0.725609	0.68264	0.747356	0.816911	0.692608	0.750377	0.800595
4A049	Hong Ban Bai	0.792937	0.784332	0.726253	0.720105	0.809299	0.730542	0.7416	0.745316	0.745905	0.840791	0.831149	0.749736	0.769364	0.72345	0.735962	0.759565	0.806951	0.699905	0.72402	0.7471	0.75622	0.792751	0.74009	0.771422	0.788904	0.774947	0.762129	0.731914	0.785292	0.802308	0.726209	0.776906	0.740315	0.774327	0.750178	0.82981	0.827849	0.70698	0.773102	0.776106	0.75739	0.725827	0.680068	0.791139	0.782389	0.766468	0.814724	0.751039
4A053	Bai Ju	0.794397	0.785176	0.719337	0.730556	0.801625	0.751059	0.73161	0.738373	0.77817	0.811124	0.788993	0.728302	0.751958	0.709701	0.743654	0.797478	0.751416	0.726456	0.732095	0.782532	0.773296	0.775307	0.766171	0.772896	0.784505	0.761728	0.757228	0.705339	0.771511	0.793338	0.762078	0.793905	0.669881	0.761173	0.758333	0.784589	0.826212	0.741579	0.756174	0.759272	0.76111	0.762164	0.732918	0.814139	0.770587	0.779672	0.836621	0.74096
4A054	Yue Guang	0.688522	0.775024	0.697182	0.752048	0.798026	0.79001	0.755042	0.71226	0.834246	0.762781	0.770249	0.715872	0.805443	0.766731	0.756417	0.774614	0.816081	0.735209	0.792248	0.811348	0.830661	0.902522	0.645282	0.809675	0.733754	0.766731	0.855965	0.77934	0.754122	0.746355	0.802619	0.765761	0.776713	0.782651	0.765683	0.741513	0.751576	0.761966	0.816683	0.766926	0.833698	0.727934	0.677206	0.718036	0.839313	0.706182	0.739022	0.806847
4A057	Yue Gong Zhu Guang	0.848946	0.763108	0.719213	0.778929	0.798383	0.731741	0.721095	0.749632	0.72844	0.836496	0.856573	0.745189	0.748217	0.692047	0.748657	0.772812	0.773761	0.696192	0.721579	0.784882	0.807383	0.761882	0.805749	0.75902	0.806499	0.759942	0.760912	0.723835	0.793889	0.827152	0.734724	0.78128	0.729614	0.774892	0.748788	0.831717	0.908705	0.713605	0.75896	0.799399	0.776145	0.742483	0.677498	0.795196	0.791458	0.755663	0.914273	0.730359
4A074	Kun Shan Ye Guang	0.738646	0.815478	0.802351	0.78882	0.79031	0.857746	0.746227	0.77425	0.778822	0.776274	0.755615	0.749256	0.808282	0.776965	0.796359	0.753186	0.794162	0.766562	0.869757	0.793539	0.757845	0.765676	0.68414	0.885731	0.789924	0.761796	0.750777	0.846047	0.781194	0.73982	0.876868	0.756062	0.808782	0.883438	0.813687	0.755976	0.736744	0.868572	0.777581	0.808547	0.775792	0.714005	0.714947	0.743087	0.770889	0.727237	0.739078	0.851464
4A075	Zi Ban Bai	0.727586	0.770165	0.6954	0.765231	0.752796	0.732784	0.662621	0.647967	0.787606	0.724125	0.748403	0.657398	0.782626	0.746363	0.734801	0.79609	0.771019	0.735451	0.71576	0.816771	0.852969	0.854995	0.67815	0.761128	0.724054	0.736155	0.865664	0.719956	0.716295	0.781735	0.748303	0.747333	0.694436	0.754691	0.745315	0.718235	0.804339	0.728154	0.78697	0.768063	0.825213	0.718419	0.66381	0.739295	0.817294	0.696473	0.799852	0.731329
4A081	Lv Mu Yin Yu	0.648518	0.780576	0.644538	0.703481	0.796274	0.761811	0.671558	0.670483	0.857235	0.732653	0.759971	0.649846	0.803894	0.805458	0.735978	0.829869	0.824028	0.74799	0.75726	0.812248	0.83738	0.914091	0.640503	0.784168	0.713456	0.785551	0.895662	0.721825	0.691976	0.731228	0.77636	0.740473	0.715536	0.784521	0.751064	0.723014	0.757269	0.759955	0.813484	0.777524	0.79871	0.720566	0.678567	0.775172	0.838536	0.695386	0.747356	0.750521
4A082	Dou Lv	0.779953	0.71179	0.675678	0.693678	0.71254	0.664893	0.686535	0.788682	0.603494	0.775883	0.717985	0.783914	0.720505	0.648369	0.726765	0.674047	0.666505	0.674957	0.666224	0.671369	0.684691	0.64113	0.795779	0.687335	0.781019	0.665597	0.63479	0.696258	0.756151	0.7509	0.660008	0.720263	0.669944	0.680959	0.680282	0.781639	0.76208	0.662479	0.670143	0.694681	0.695609	0.713646	0.756362	0.766446	0.670813	0.74836	0.767109	0.683246
4A084	Lv Rong Duo Bian	0.726671	0.796148	0.780899	0.783365	0.793646	0.880491	0.736953	0.767722	0.788684	0.76888	0.750056	0.741074	0.812511	0.770437	0.802474	0.761224	0.797407	0.795921	0.854499	0.805458	0.765924	0.76989	0.688176	0.870552	0.794518	0.764554	0.759767	0.829837	0.781043	0.747291	0.884888	0.769981	0.802665	0.871255	0.821465	0.750975	0.745511	0.841779	0.795404	0.816296	0.800301	0.737459	0.739725	0.766896	0.772414	0.728276	0.746929	0.854653
4A088	Cui Mu	0.693594	0.698572	0.698241	0.715727	0.78247	0.760322	0.726398	0.740164	0.778611	0.720558	0.739157	0.726077	0.739783	0.767088	0.755281	0.796535	0.692877	0.808771	0.761664	0.682786	0.706344	0.718069	0.707826	0.734392	0.789844	0.818433	0.709944	0.776265	0.724404	0.691739	0.772907	0.763119	0.656289	0.744322	0.716557	0.75078	0.717099	0.782168	0.706027	0.758045	0.698463	0.847084	0.816493	0.789701	0.682329	0.720576	0.708229	0.789222
4A090	Lv Xiang Qiu	0.722648	0.794577	0.790136	0.789294	0.800446	0.876611	0.739874	0.760138	0.792001	0.775875	0.746352	0.742052	0.805794	0.763823	0.814124	0.766402	0.796456	0.78578	0.861465	0.814259	0.766997	0.769992	0.684153	0.877609	0.791331	0.756413	0.755093	0.838991	0.777752	0.739077	0.880214	0.777752	0.799095	0.875146	0.825763	0.751563	0.73912	0.839911	0.794725	0.817233	0.782048	0.726965	0.737692	0.747951	0.768416	0.732658	0.742358	0.862618
4B005	Tong Yun	0.672211	0.789925	0.676315	0.731098	0.847132	0.815506	0.735025	0.696123	0.845266	0.748717	0.79822	0.705545	0.780067	0.851466	0.795565	0.880013	0.832427	0.821509	0.812968	0.810729	0.812583	0.852436	0.655763	0.814997	0.739924	0.856778	0.831098	0.776916	0.711796	0.743288	0.830128	0.769992	0.711539	0.812184	0.793755	0.735075	0.746108	0.825362	0.842252	0.807128	0.82241	0.81992	0.775011	0.831435	0.770374	0.746435	0.735532	0.803453
4B018	Zi Yu Lan	0.699854	0.74773	0.766047	0.8162	0.80468	0.905222	0.780124	0.733463	0.845036	0.785923	0.774963	0.717533	0.777179	0.800543	0.76113	0.768877	0.781027	0.812886	0.888174	0.786266	0.7539	0.793753	0.65153	0.829157	0.800543	0.793753	0.748166	0.867687	0.751212	0.735686	0.905295	0.750106	0.796403	0.875629	0.776779	0.757866	0.727192	0.86856	0.820645	0.793947	0.791883	0.770475	0.723626	0.718177	0.733345	0.731264	0.724166	0.888224
4B025	Wu Yi Zi	0.792126	0.810957	0.735188	0.738118	0.843257	0.771023	0.790445	0.788782	0.689104	0.85153	0.817291	0.769058	0.777886	0.677983	0.7763	0.792602	0.7488	0.686978	0.773335	0.776916	0.771096	0.735209	0.762743	0.810075	0.770126	0.756547	0.72066	0.745659	0.840931	0.767061	0.771096	0.816683	0.734225	0.797685	0.758002	0.838021	0.818016	0.746492	0.778152	0.812997	0.781479	0.741028	0.71484	0.777183	0.732777	0.784554	0.816033	0.764655
4B027	Bai Gen Shou An Hong	0.75342	0.751549	0.692987	0.726859	0.728649	0.707836	0.769604	0.796484	0.664343	0.776248	0.734092	0.941299	0.745341	0.697694	0.749441	0.675942	0.716961	0.761249	0.731586	0.673939	0.703614	0.677313	0.727399	0.756709	0.777286	0.736195	0.661717	0.737579	0.750608	0.76988	0.699082	0.754578	0.726667	0.71122	0.744665	0.730731	0.735173	0.70507	0.684308	0.722122	0.722691	0.788214	0.820261	0.782328	0.718288	0.739842	0.734747	0.742777
4B028	Xiao Ye Zi	0.838928	0.779882	0.70433	0.763311	0.791472	0.725873	0.715154	0.72795	0.718647	0.852421	0.836084	0.735791	0.751612	0.693245	0.734957	0.77948	0.783499	0.700301	0.712593	0.753103	0.817931	0.775339	0.809587	0.753429	0.818403	0.740422	0.767346	0.712075	0.789888	0.836526	0.730875	0.77243	0.713061	0.763131	0.739937	0.845175	0.953608	0.704641	0.74623	0.82306	0.758915	0.727193	0.679339	0.809504	0.771376	0.785047	0.931187	0.722364
4B029	Hong Hui	0.827804	0.827319	0.723291	0.760533	0.819576	0.796563	0.765548	0.776323	0.715519	0.896387	0.83499	0.753689	0.766487	0.703441	0.743645	0.790043	0.773617	0.711467	0.774545	0.820803	0.756787	0.751938	0.788077	0.789009	0.836485	0.749191	0.736419	0.758508	0.823876	0.818341	0.779096	0.784997	0.737967	0.81458	0.748624	0.866553	0.863037	0.758811	0.815249	0.811545	0.776145	0.737389	0.720981	0.812585	0.740136	0.818905	0.853281	0.750347
4B038	Pan Zhong Qu Guo	0.785073	0.777912	0.785872	0.765649	0.756911	0.772999	0.741095	0.709194	0.729028	0.780827	0.794382	0.751156	0.743704	0.722167	0.809278	0.733093	0.790009	0.762895	0.774346	0.766851	0.771744	0.758924	0.716429	0.782491	0.734166	0.766372	0.72512	0.755564	0.783006	0.760981	0.773299	0.743302	0.711892	0.764484	0.781095	0.787367	0.784751	0.765081	0.763263	0.822297	0.765495	0.759719	0.765941	0.739681	0.727026	0.793621	0.776955	0.779687
4B041	Zi Chong Lou	0.741259	0.766564	0.805289	0.779366	0.716781	0.816224	0.781843	0.71483	0.736707	0.77407	0.758949	0.781738	0.787366	0.709097	0.765246	0.67619	0.789529	0.771597	0.781684	0.731914	0.717279	0.711117	0.68006	0.805797	0.738119	0.73342	0.674565	0.810393	0.756162	0.728592	0.804461	0.744523	0.772734	0.813873	0.806113	0.731914	0.728805	0.790133	0.72345	0.782072	0.73074	0.72367	0.748619	0.697725	0.746062	0.710703	0.726016	0.820683
4B059	Ya Pian Zi	0.712726	0.734672	0.682131	0.683294	0.789353	0.736856	0.746398	0.822908	0.695592	0.72744	0.735148	0.75496	0.738638	0.713034	0.742473	0.770285	0.647076	0.763229	0.727518	0.686107	0.67615	0.686397	0.748933	0.724832	0.717192	0.741926	0.677147	0.733607	0.73403	0.716217	0.736821	0.759249	0.613997	0.704342	0.695989	0.73333	0.686977	0.736404	0.714416	0.664717	0.693858	0.817133	0.886038	0.775429	0.670797	0.798245	0.690064	0.747316
4B064	Zi Qi Dong Lai	0.758146	0.791111	0.751132	0.789125	0.779144	0.779427	0.705735	0.71242	0.806577	0.777181	0.776691	0.739311	0.773693	0.810538	0.797314	0.773228	0.809942	0.804829	0.778965	0.795019	0.793063	0.830007	0.709072	0.793383	0.787646	0.811	0.798315	0.790304	0.749432	0.774811	0.783182	0.773681	0.736698	0.817729	0.809083	0.747493	0.79489	0.794292	0.776106	0.802973	0.790211	0.780932	0.724406	0.809567	0.795794	0.727252	0.802283	0.775292
4B066	Jin Huan Zi	0.8274	0.829862	0.710349	0.792085	0.837665	0.799771	0.760027	0.789312	0.742988	0.903556	0.858648	0.743217	0.781679	0.714393	0.747202	0.805089	0.777155	0.722418	0.786564	0.839514	0.78071	0.768186	0.7756	0.78538	0.844811	0.769156	0.75707	0.765058	0.821882	0.815997	0.796837	0.785995	0.754132	0.841952	0.757382	0.874529	0.870779	0.778939	0.839257	0.817847	0.788791	0.75222	0.71969	0.813918	0.755472	0.799489	0.865425	0.757866
4B067	Lan Tian Yu	0.721812	0.745284	0.73895	0.783413	0.75565	0.797342	0.754969	0.832343	0.728158	0.799565	0.744711	0.821893	0.786649	0.764076	0.752172	0.705079	0.7153	0.768441	0.802552	0.73567	0.716887	0.712123	0.69628	0.769277	0.833583	0.759869	0.682602	0.814863	0.758899	0.72781	0.782505	0.752109	0.758262	0.831837	0.758685	0.779267	0.722478	0.797488	0.752994	0.755005	0.71679	0.768248	0.753641	0.774929	0.710302	0.718324	0.726798	0.797753
4B078	Wei Zi	0.695803	0.663608	0.602236	0.700671	0.782907	0.700745	0.670402	0.810205	0.716213	0.723021	0.719143	0.698501	0.676613	0.729554	0.685654	0.722455	0.728518	0.689929	0.683795	0.739075	0.693774	0.709806	0.782298	0.695602	0.755491	0.721445	0.716945	0.676485	0.681549	0.690117	0.673169	0.743495	0.722831	0.745292	0.719325	0.709905	0.726757	0.687148	0.732103	0.669988	0.727444	0.729296	0.652614	0.781659	0.734443	0.64733	0.735617	0.659859
4B079	Zi Lan Yu	0.752954	0.841052	0.764142	0.765221	0.776	0.79605	0.800262	0.790051	0.751617	0.808839	0.780825	0.755492	0.843732	0.723587	0.792362	0.740611	0.762983	0.719674	0.801321	0.805202	0.784403	0.797657	0.68468	0.841437	0.729366	0.755386	0.757416	0.801892	0.828642	0.748046	0.815201	0.765874	0.776326	0.811783	0.806984	0.772212	0.725437	0.817433	0.815685	0.755366	0.81858	0.721348	0.688876	0.703695	0.787987	0.731394	0.731827	0.834468
4B089	Mei Gui Zi	0.848739	0.856984	0.749423	0.778722	0.805675	0.760354	0.793354	0.776305	0.728952	0.918455	0.843841	0.780871	0.799138	0.685122	0.742353	0.768464	0.761814	0.710606	0.756846	0.789875	0.761311	0.758487	0.788832	0.783133	0.828322	0.759457	0.731679	0.773787	0.85063	0.809368	0.772416	0.788555	0.737916	0.791866	0.758002	0.882638	0.848084	0.759541	0.790761	0.819787	0.791529	0.745258	0.71872	0.796193	0.754116	0.826261	0.843232	0.796663
4B090	Peng Sheng Zi	0.824006	0.836153	0.750201	0.787936	0.841504	0.788967	0.772501	0.781418	0.752825	0.874323	0.847844	0.737979	0.755976	0.725644	0.750597	0.809144	0.768385	0.7327	0.780881	0.838156	0.777315	0.78031	0.798531	0.793588	0.819108	0.775461	0.761532	0.746144	0.831717	0.807753	0.810028	0.79195	0.715607	0.810779	0.751697	0.834627	0.850532	0.773877	0.825193	0.825121	0.807603	0.762502	0.732784	0.809159	0.759274	0.839377	0.858307	0.787721
5A013	Yu Pan Zhen	0.796213	0.763714	0.696674	0.740265	0.792038	0.727934	0.745343	0.730981	0.711979	0.820007	0.79195	0.751098	0.772551	0.696896	0.752537	0.784059	0.775175	0.721411	0.717564	0.747055	0.821048	0.768671	0.776223	0.758184	0.78904	0.741513	0.766731	0.716076	0.770611	0.820362	0.748303	0.799709	0.720457	0.753553	0.748788	0.797769	0.888943	0.716379	0.744411	0.809603	0.784874	0.744423	0.700776	0.79649	0.778486	0.74754	0.872797	0.749621
5A015	Ming Mou	0.74953	0.667032	0.686052	0.669473	0.636469	0.617342	0.721509	0.727635	0.532197	0.721984	0.641624	0.753397	0.655934	0.56147	0.652971	0.599052	0.60431	0.619171	0.6119	0.614627	0.634173	0.567978	0.749277	0.622348	0.702471	0.579713	0.577618	0.639156	0.706391	0.70878	0.611497	0.661693	0.676664	0.623118	0.615633	0.718343	0.709622	0.604823	0.616718	0.660692	0.646796	0.659028	0.728797	0.668816	0.615433	0.72123	0.706819	0.643482
5A018	Bai Bi Lan Xia	0.743932	0.653066	0.677947	0.642865	0.622506	0.600113	0.705864	0.706137	0.513426	0.722327	0.638807	0.726458	0.663164	0.547712	0.628463	0.594645	0.587788	0.605946	0.60631	0.608954	0.60821	0.555999	0.754776	0.606926	0.713048	0.570301	0.568081	0.633295	0.700789	0.691033	0.600089	0.640097	0.646009	0.613196	0.600408	0.730647	0.707835	0.59496	0.607314	0.644707	0.625991	0.653943	0.707059	0.681262	0.610495	0.691845	0.7016	0.625133
5A023	Xue Ran Feng Cai	0.779141	0.76442	0.727935	0.765307	0.802326	0.766604	0.760182	0.753394	0.739072	0.798312	0.796665	0.78055	0.764277	0.709091	0.762172	0.790334	0.776538	0.743304	0.741747	0.771858	0.81903	0.786138	0.764379	0.757635	0.784804	0.755319	0.776402	0.758688	0.754349	0.824901	0.778728	0.810669	0.707943	0.767068	0.769091	0.782478	0.860916	0.733795	0.755986	0.790139	0.79008	0.775401	0.757843	0.78504	0.756758	0.800506	0.840071	0.768978
5A037	Xue Zhong Song Tan	0.73975	0.661103	0.678667	0.660932	0.628173	0.613304	0.706007	0.705087	0.51718	0.72626	0.649625	0.726717	0.643285	0.550941	0.636761	0.600699	0.589217	0.610278	0.609786	0.620912	0.610718	0.554901	0.760804	0.61051	0.691279	0.57102	0.562157	0.64044	0.706798	0.680161	0.607197	0.651608	0.646842	0.615708	0.608357	0.722807	0.709781	0.590332	0.590077	0.660448	0.62728	0.660629	0.708797	0.669168	0.599409	0.700324	0.705766	0.623549
5A038	Yun Zhogn He	0.723878	0.643904	0.675443	0.646028	0.635537	0.605961	0.716917	0.726258	0.513291	0.710039	0.629519	0.733778	0.652582	0.548549	0.627262	0.605649	0.591654	0.609692	0.610218	0.61358	0.608244	0.553309	0.745059	0.604897	0.69144	0.582882	0.560774	0.633944	0.681981	0.692723	0.602775	0.653646	0.647613	0.619045	0.600797	0.705268	0.686921	0.595594	0.609993	0.642439	0.627264	0.669684	0.717382	0.661121	0.599522	0.700299	0.68356	0.621662
5A055	Bing Xin Fen He	0.731278	0.645406	0.682896	0.64679	0.641277	0.610737	0.725217	0.71392	0.520007	0.711613	0.638852	0.726703	0.662149	0.553577	0.636267	0.618176	0.601549	0.61084	0.614994	0.612789	0.623949	0.561334	0.757694	0.611731	0.699424	0.590625	0.572886	0.640039	0.690075	0.683213	0.610713	0.66633	0.655035	0.62576	0.606272	0.715083	0.70003	0.60185	0.609299	0.648632	0.633795	0.676297	0.711954	0.670935	0.60851	0.68801	0.698482	0.626058
5A066	Ren Mian Tao Hua	0.73095	0.649926	0.704614	0.64965	0.640579	0.616597	0.719433	0.700313	0.530716	0.723292	0.651411	0.72594	0.65395	0.562974	0.635867	0.612098	0.592442	0.621207	0.621818	0.621306	0.624344	0.567203	0.74641	0.611519	0.704934	0.584445	0.570733	0.648459	0.695234	0.679181	0.61632	0.66558	0.635357	0.62871	0.602613	0.720942	0.697561	0.608994	0.618598	0.667631	0.632523	0.667265	0.720283	0.67219	0.591491	0.712609	0.691382	0.641267
5A068	Mu Dan Yan	0.736823	0.659078	0.673276	0.655626	0.633352	0.602091	0.725582	0.73403	0.518303	0.722063	0.631108	0.76584	0.666628	0.555059	0.642171	0.601082	0.588215	0.608443	0.615067	0.604674	0.622154	0.557255	0.743668	0.616653	0.705994	0.571591	0.568495	0.634292	0.708868	0.701988	0.599919	0.655068	0.677116	0.611284	0.603447	0.722237	0.699663	0.59679	0.604962	0.64808	0.640127	0.658672	0.72372	0.681439	0.6127	0.701859	0.694642	0.637792
5A070	Tao Hua Bei	0.735004	0.662187	0.693206	0.664289	0.649691	0.629736	0.73526	0.735593	0.543405	0.726372	0.653372	0.760658	0.670972	0.572312	0.654704	0.621199	0.615159	0.630546	0.631083	0.634445	0.636864	0.580157	0.73642	0.628855	0.706074	0.595536	0.586331	0.660628	0.704134	0.702904	0.629459	0.673722	0.653503	0.642819	0.624359	0.724022	0.7028	0.616833	0.629358	0.660931	0.649102	0.681745	0.745702	0.679229	0.612477	0.7193	0.693492	0.653437
5A072	Fen Pan Tuo Zhu	0.744475	0.666106	0.699898	0.661753	0.653402	0.631068	0.735617	0.749071	0.53714	0.730296	0.660897	0.772361	0.676699	0.579284	0.65974	0.621561	0.605486	0.633637	0.63532	0.631819	0.627175	0.582193	0.749583	0.637009	0.722607	0.598757	0.579284	0.66293	0.718727	0.697253	0.630171	0.673126	0.666526	0.632512	0.617626	0.732796	0.704784	0.631744	0.62531	0.659699	0.641524	0.675137	0.743594	0.682622	0.615431	0.719132	0.699519	0.662528
5A086	Hong Lou Cang Jiao	0.729307	0.633794	0.672237	0.631442	0.611866	0.588566	0.701141	0.696231	0.497988	0.70689	0.62919	0.718364	0.648791	0.535902	0.618495	0.578188	0.565108	0.588316	0.597707	0.594234	0.592485	0.536229	0.736726	0.59525	0.69799	0.560284	0.540271	0.620418	0.688532	0.652072	0.585369	0.629005	0.644362	0.593879	0.582331	0.705999	0.683294	0.589682	0.585707	0.625913	0.608798	0.642133	0.683805	0.654972	0.589398	0.669268	0.68391	0.612985
5B002	Mo Chi Ying Yue	0.774376	0.695693	0.705837	0.668329	0.636597	0.622774	0.731629	0.727182	0.53334	0.753797	0.670762	0.748253	0.665425	0.56513	0.645688	0.614828	0.611937	0.624035	0.634785	0.628805	0.620701	0.572085	0.786468	0.628798	0.716714	0.594502	0.57691	0.651862	0.729839	0.695767	0.615037	0.663558	0.656081	0.629068	0.621929	0.752578	0.735966	0.61593	0.611029	0.673641	0.629531	0.668152	0.726133	0.692077	0.613607	0.725628	0.729227	0.64467
5B004	Zao Yuan Hong	0.756771	0.682951	0.693924	0.676308	0.655042	0.63151	0.755155	0.744881	0.539511	0.743044	0.655889	0.760483	0.667517	0.586685	0.657676	0.610061	0.599542	0.634016	0.65224	0.626095	0.631646	0.581023	0.761968	0.64388	0.722746	0.611261	0.575486	0.657542	0.724686	0.698021	0.624433	0.66896	0.693218	0.640703	0.612782	0.730506	0.709627	0.63426	0.621422	0.634237	0.653775	0.683216	0.726535	0.699148	0.630264	0.702823	0.707111	0.65714
5B005	Long Yuan Hong	0.760978	0.684449	0.693271	0.679763	0.650659	0.624782	0.752702	0.743267	0.541811	0.735353	0.655275	0.763409	0.657405	0.575697	0.65712	0.608513	0.604941	0.633767	0.640546	0.620995	0.632658	0.579798	0.76365	0.640711	0.713115	0.608269	0.571859	0.646238	0.724754	0.696993	0.616344	0.674224	0.695366	0.633854	0.622382	0.719424	0.706905	0.628963	0.617038	0.64947	0.652032	0.681998	0.726557	0.69328	0.627743	0.704259	0.705252	0.651388
5B007	Zhou Mei Gui	0.756171	0.665461	0.695514	0.638914	0.619588	0.597864	0.718706	0.716543	0.511704	0.724519	0.641712	0.736749	0.656241	0.551121	0.628171	0.585363	0.577656	0.599422	0.612376	0.594077	0.609317	0.554079	0.755972	0.618665	0.70786	0.580564	0.560165	0.626493	0.705275	0.68572	0.593708	0.636781	0.661527	0.607082	0.596166	0.728633	0.705842	0.603986	0.601895	0.624479	0.618196	0.648285	0.697222	0.670539	0.603217	0.695111	0.705063	0.620031
5B015	Lan Xian Jie Yu	0.792087	0.794233	0.820982	0.768053	0.75776	0.79238	0.755745	0.70372	0.733352	0.782422	0.767822	0.750746	0.764594	0.724409	0.790072	0.713347	0.745906	0.767595	0.786901	0.743919	0.727121	0.717079	0.684002	0.7871	0.731086	0.758035	0.69822	0.795815	0.794186	0.764946	0.796692	0.730365	0.695942	0.776104	0.773991	0.788312	0.738482	0.780513	0.79713	0.772988	0.743387	0.762953	0.798898	0.735457	0.707399	0.837212	0.738334	0.808773
5B021	Zi Hai Yin Bo	0.727185	0.63195	0.67291	0.628666	0.610522	0.58577	0.702185	0.694145	0.494233	0.703112	0.628465	0.716792	0.647114	0.53487	0.619351	0.576391	0.563054	0.585344	0.594463	0.589353	0.58961	0.534733	0.734245	0.595085	0.693592	0.558819	0.536523	0.616603	0.686037	0.654303	0.581669	0.628981	0.643157	0.589154	0.584655	0.701426	0.68032	0.588505	0.582832	0.62416	0.606795	0.640131	0.679573	0.653277	0.589742	0.665179	0.682452	0.610163
5B031	Long You Er Qiao	0.769163	0.701369	0.705009	0.686435	0.65935	0.637747	0.745438	0.735912	0.54718	0.77257	0.679957	0.755605	0.665531	0.583064	0.659074	0.61385	0.614519	0.636215	0.640064	0.640452	0.6283	0.584819	0.775833	0.632049	0.723174	0.598611	0.569925	0.65894	0.739663	0.708919	0.633941	0.674238	0.655221	0.645981	0.625819	0.752272	0.72863	0.617696	0.62379	0.657943	0.644854	0.682505	0.735174	0.69872	0.618681	0.742268	0.720455	0.655628
5B036	Zhong Chuan Huang	0.730308	0.647404	0.690595	0.653651	0.626608	0.612615	0.704109	0.716701	0.522168	0.709903	0.636172	0.743438	0.650098	0.554232	0.640825	0.599141	0.603398	0.606646	0.605233	0.607624	0.620627	0.557042	0.737438	0.607791	0.690575	0.571106	0.565781	0.641567	0.687785	0.689623	0.607609	0.651431	0.653004	0.616969	0.61048	0.707553	0.693121	0.593678	0.601127	0.64919	0.629721	0.654935	0.717923	0.657586	0.604218	0.705859	0.691869	0.630616
5B037	Huang He	0.720379	0.639415	0.660169	0.640274	0.604337	0.582443	0.70012	0.710512	0.501738	0.699129	0.61129	0.745115	0.651	0.533229	0.623582	0.575327	0.574337	0.591463	0.600274	0.586182	0.606764	0.540184	0.724591	0.596763	0.679801	0.548644	0.554038	0.618185	0.681741	0.691333	0.582166	0.629338	0.648018	0.595526	0.585478	0.705509	0.684287	0.576115	0.596613	0.636916	0.621207	0.631023	0.713409	0.651804	0.597325	0.703045	0.682095	0.616812
5B039	Hei Xuan Feng	0.727649	0.655842	0.691356	0.658573	0.635525	0.60769	0.735066	0.752466	0.51599	0.704886	0.626065	0.76823	0.662874	0.561916	0.641355	0.598823	0.577677	0.613127	0.628021	0.603816	0.622733	0.562387	0.73669	0.631752	0.692784	0.590135	0.564008	0.640113	0.700107	0.680716	0.604503	0.656136	0.681135	0.613984	0.59467	0.701541	0.680026	0.623511	0.595232	0.617801	0.629962	0.65971	0.715499	0.663814	0.612435	0.685736	0.683171	0.642087
5B043	Jing Tai Lan	0.808031	0.765169	0.717394	0.742556	0.797541	0.734239	0.736128	0.749895	0.707587	0.812733	0.783343	0.767085	0.77586	0.688652	0.756062	0.787489	0.767229	0.710256	0.729824	0.75045	0.807868	0.759457	0.798605	0.772114	0.782735	0.736178	0.748788	0.720441	0.779825	0.832616	0.746848	0.795344	0.72053	0.739489	0.750242	0.789525	0.879728	0.71603	0.733257	0.78099	0.789239	0.743938	0.706111	0.791444	0.797399	0.754814	0.894986	0.740543
5B048	Yu Xiu	0.796668	0.759997	0.701553	0.754844	0.792821	0.731699	0.735884	0.741483	0.720567	0.802726	0.793705	0.771283	0.777689	0.687082	0.747573	0.777438	0.768573	0.709657	0.728255	0.756918	0.812991	0.76943	0.776658	0.772485	0.774428	0.74557	0.769045	0.719841	0.770789	0.830801	0.747218	0.783657	0.723545	0.755379	0.754493	0.786796	0.857016	0.72125	0.752334	0.789992	0.799745	0.739814	0.723146	0.77745	0.797236	0.773775	0.864821	0.740673
5B051	Meng Xiang	0.742781	0.668861	0.694829	0.651923	0.640198	0.621622	0.726171	0.745523	0.528828	0.731244	0.64909	0.760495	0.663044	0.567108	0.647803	0.607943	0.594412	0.624506	0.625465	0.623012	0.613387	0.565905	0.748296	0.623931	0.717361	0.588342	0.566436	0.64739	0.712752	0.690206	0.617466	0.660545	0.652522	0.625976	0.610108	0.72981	0.70431	0.616479	0.616394	0.657722	0.630755	0.666842	0.731653	0.684456	0.60232	0.720611	0.700215	0.644807
5B057	Lan hai Feng Yun	0.738684	0.662914	0.681997	0.656944	0.64702	0.609302	0.748477	0.739475	0.512465	0.710178	0.626218	0.741449	0.644264	0.556108	0.647172	0.600099	0.575085	0.609492	0.622283	0.606112	0.60541	0.550994	0.751633	0.620093	0.694729	0.597794	0.546849	0.636315	0.699579	0.677821	0.604526	0.673845	0.675124	0.605897	0.598268	0.699579	0.679817	0.614003	0.598254	0.62607	0.637747	0.676888	0.709188	0.663968	0.606274	0.684726	0.680371	0.638822
5B068	Tai Ping Hong	0.732762	0.771847	0.723103	0.796595	0.780756	0.781137	0.686107	0.707341	0.800364	0.750102	0.767731	0.725368	0.783526	0.804489	0.809823	0.798081	0.80573	0.778277	0.770976	0.825827	0.799623	0.828807	0.705906	0.791177	0.773451	0.795251	0.809338	0.796729	0.728834	0.769256	0.78412	0.78121	0.738404	0.80489	0.807884	0.737563	0.762048	0.802769	0.785575	0.785698	0.80938	0.773913	0.718334	0.785961	0.772651	0.708825	0.777821	0.779756
5B076	Yu Lou	0.669903	0.736344	0.675023	0.726275	0.781191	0.758288	0.674526	0.66793	0.838451	0.716341	0.766405	0.680831	0.753943	0.780504	0.778041	0.821575	0.797389	0.773215	0.743068	0.776625	0.848307	0.854639	0.665851	0.76001	0.719749	0.785196	0.832881	0.733821	0.682762	0.740214	0.768736	0.765077	0.681059	0.77455	0.79951	0.717809	0.774499	0.753651	0.764632	0.772869	0.772658	0.765189	0.702202	0.781704	0.772074	0.707269	0.762916	0.751006
5B078	Xi Shi	0.743133	0.782416	0.748519	0.789806	0.817563	0.788768	0.713808	0.723701	0.818088	0.753684	0.803748	0.749488	0.788376	0.809467	0.827153	0.80773	0.827018	0.809186	0.776803	0.810437	0.810964	0.835726	0.699789	0.803657	0.77261	0.827388	0.807528	0.80145	0.751143	0.766048	0.788	0.80436	0.729546	0.811808	0.826183	0.744482	0.782743	0.802905	0.788614	0.801902	0.801865	0.807731	0.741484	0.821106	0.799878	0.722303	0.7951	0.786681
6A070	Souvenir de Maxime Cornu	0.761557	0.802789	0.728246	0.77703	0.804138	0.763276	0.758097	0.738379	0.805904	0.772345	0.825613	0.748308	0.781199	0.763681	0.793031	0.787299	0.800484	0.75855	0.762728	0.794776	0.792689	0.81296	0.712462	0.788512	0.736621	0.806022	0.789844	0.794909	0.758066	0.737315	0.764351	0.814022	0.747292	0.778198	0.804979	0.746836	0.756889	0.78816	0.786368	0.766146	0.765028	0.77639	0.707972	0.762839	0.768627	0.756237	0.754342	0.776786
6A074	Shimano Fuji	0.778594	0.788923	0.732548	0.760642	0.786474	0.764888	0.71545	0.699966	0.731822	0.747432	0.788408	0.688986	0.751347	0.709235	0.775545	0.769674	0.766051	0.709939	0.769145	0.834797	0.796883	0.778805	0.685113	0.768491	0.725194	0.734944	0.795999	0.743842	0.769811	0.764454	0.772721	0.764521	0.71969	0.777972	0.745045	0.758172	0.767265	0.755491	0.859309	0.774829	0.783236	0.726694	0.701184	0.718815	0.748553	0.789327	0.770057	0.757551
6A077	Shiguregumo	0.710939	0.742044	0.702113	0.752463	0.756565	0.764163	0.699201	0.705976	0.770781	0.727309	0.733807	0.714304	0.737963	0.808853	0.766531	0.759341	0.817541	0.736594	0.760792	0.779756	0.77392	0.813773	0.692823	0.771377	0.727379	0.739988	0.832132	0.754537	0.71768	0.741711	0.775876	0.758417	0.749659	0.78024	0.766661	0.71089	0.768572	0.736859	0.78218	0.777124	0.794346	0.732229	0.705749	0.746251	0.773948	0.734748	0.765697	0.745323
6A078	Choujuraku	0.76722	0.756145	0.688884	0.729113	0.802859	0.720349	0.70553	0.723889	0.746405	0.751968	0.774125	0.700158	0.722871	0.73125	0.761989	0.806526	0.732366	0.712191	0.732501	0.759479	0.778967	0.76718	0.718305	0.740872	0.721636	0.770038	0.785835	0.707944	0.749509	0.784633	0.730283	0.789303	0.662762	0.755999	0.736994	0.764853	0.77549	0.732196	0.761314	0.733115	0.748868	0.759452	0.732064	0.790774	0.731649	0.779898	0.774268	0.706374
6B047	High Noon	0.748621	0.731754	0.724838	0.769451	0.76479	0.725945	0.702138	0.687728	0.749813	0.732192	0.772297	0.688277	0.729267	0.719671	0.76622	0.742181	0.769295	0.701741	0.722542	0.791894	0.810116	0.781111	0.740323	0.745606	0.740471	0.722468	0.788511	0.737529	0.734123	0.733403	0.735139	0.790824	0.745848	0.752263	0.766179	0.731721	0.797751	0.705348	0.774595	0.782617	0.788797	0.715807	0.648843	0.719445	0.76452	0.727351	0.806285	0.730654
6B059	Yachiyo Tsubaki	0.698307	0.654985	0.683493	0.696934	0.738019	0.698164	0.717872	0.730544	0.740741	0.688748	0.747251	0.745583	0.663861	0.745493	0.71529	0.706976	0.756882	0.706938	0.69368	0.701478	0.719887	0.724197	0.720504	0.693512	0.738285	0.736904	0.726004	0.691655	0.66651	0.68479	0.701756	0.730616	0.746883	0.701537	0.720702	0.690758	0.731033	0.687945	0.711351	0.723172	0.683657	0.754052	0.698708	0.729526	0.689213	0.70944	0.718099	0.700515
6B067	Shima Dajin	0.75757	0.804067	0.711929	0.789529	0.820502	0.793732	0.722567	0.718673	0.762449	0.765607	0.810903	0.696923	0.784885	0.742294	0.778258	0.805953	0.798909	0.737929	0.78139	0.853439	0.826592	0.814069	0.699618	0.790236	0.738519	0.759752	0.847046	0.769557	0.754122	0.753591	0.78788	0.799604	0.745198	0.800041	0.778103	0.767701	0.791259	0.772005	0.879143	0.814691	0.811445	0.743956	0.690317	0.752565	0.771487	0.765732	0.788924	0.770771
6B073	Kaou	0.760482	0.784246	0.7296	0.798934	0.773002	0.765525	0.697375	0.708828	0.747663	0.743138	0.778734	0.684169	0.77319	0.698591	0.753066	0.765778	0.762847	0.699827	0.743643	0.865993	0.823627	0.788795	0.692449	0.773406	0.719123	0.722033	0.824683	0.753659	0.752101	0.745304	0.776186	0.767538	0.723122	0.794127	0.7694	0.749191	0.779623	0.735669	0.825522	0.790536	0.80266	0.706073	0.667065	0.729351	0.780147	0.727043	0.792578	0.745633
7A043	Hakuo Jishi	0.783486	0.792595	0.746121	0.77048	0.789722	0.772122	0.727145	0.707786	0.7341	0.751756	0.789822	0.692826	0.756485	0.714515	0.772787	0.764193	0.762546	0.718037	0.774419	0.836678	0.797487	0.781084	0.678863	0.779499	0.722819	0.740173	0.796338	0.755925	0.779954	0.766528	0.78285	0.754191	0.722558	0.784326	0.749354	0.762495	0.772558	0.756654	0.86313	0.782773	0.784544	0.725785	0.706094	0.712177	0.758591	0.786359	0.767313	0.75992
7A047	Kohka Mon	0.719341	0.754819	0.679058	0.748041	0.774514	0.743515	0.691748	0.674275	0.786968	0.734788	0.785903	0.674736	0.770905	0.776363	0.73906	0.786992	0.822742	0.718871	0.742811	0.801185	0.818431	0.860224	0.688036	0.763404	0.71193	0.757412	0.865597	0.716029	0.701611	0.731851	0.751145	0.753882	0.743665	0.751748	0.747014	0.730009	0.776309	0.721168	0.835313	0.782268	0.809626	0.720799	0.659849	0.719806	0.803079	0.734293	0.774282	0.750001
7A068	Oukan	0.748135	0.771564	0.716347	0.770978	0.792203	0.765967	0.706223	0.722012	0.755951	0.753031	0.795446	0.700386	0.763551	0.755986	0.76804	0.778527	0.806317	0.714807	0.753958	0.838044	0.804633	0.810546	0.729727	0.78485	0.743645	0.75183	0.828615	0.751797	0.755551	0.745165	0.764664	0.791499	0.741285	0.797295	0.764119	0.757998	0.807821	0.741572	0.831129	0.801734	0.798833	0.730692	0.675286	0.751543	0.784522	0.749887	0.809365	0.751584
8A013	Hana Daijin	0.743991	0.793397	0.705006	0.790365	0.797224	0.788883	0.713838	0.706064	0.753939	0.764708	0.793444	0.681404	0.794584	0.732594	0.75692	0.78373	0.778541	0.725539	0.78139	0.8515	0.814953	0.803399	0.684809	0.778682	0.744339	0.735504	0.832497	0.769776	0.748303	0.748741	0.784001	0.769536	0.748818	0.80586	0.753855	0.763822	0.78253	0.777825	0.877422	0.799172	0.799806	0.726497	0.681588	0.730257	0.768577	0.760883	0.781031	0.761071
[truncated: 71 more columns]

## Sheet: Table S7
Table S7 The eCor of transcript expression levels for the representative cultivars
Sample ID	Individual name	Luo Yang Hong	Hong Mei Gui	Guan Shi Hong Yu	Qing Zhao Si Pin	HuoLian Bi Yu	Yuan Hong Qiang	Chi Long Huan Cai	Hu Hong	Chun Zao	Hong Lou Duo Jin	Da Hong Yi Pin	Shou An Hong	Jian Rong	Cao Zhou Hong	Li Yuan Chun	Rou Fu Rong	Bi Hua Xiu Yue	Fen Yu Pan	Wan DieYun Feng	Fen Fu Rong	Yu Mian Tao Hua	Bi Hai Qing Tian	Lan Hai Bi Bo	Zi Lan Kui	Hui Er Qiao	Lan Fu Rong	Su Xin Lan	Chi Lan	Chun Lan	Cai Ye Lan Ju	Bai Yuan Fen	Xiang Yu	Xian Tao	Wan Hua Zheng Chun	Chun Lian	Gui Fei Cha Cui	Shao Nv Qun	Bai Hua Cong Xiao	Bai Yuan Chun Se	Xing Kong	Mo Run Jue Lun	Guan Qun Fang	Qing Long Yao Jin Mo	Mo Zi Lian	Mo Chi Jin Hui	Ye Guang Bai	Jia Li	Wan Shi Sheng Se
1A001	Luo Yang Hong	1	0.684164	0.701204	0.708594	0.545946	0.566249	0.589203	0.532746	0.406205	0.655534	0.514648	0.714722	0.641895	0.52381	0.593861	0.590354	0.613443	0.490357	0.6071	0.674616	0.493333	0.445929	0.755338	0.630428	0.761431	0.574165	0.46335	0.651185	0.740745	0.752406	0.484048	0.490594	0.433781	0.542001	0.450319	0.664223	0.559023	0.584748	0.559879	0.518215	0.532498	0.580934	0.560997	0.549467	0.4206	0.630299	0.470724	0.545572
1A006	Hong Mei Gui	0.684164	1	0.474838	0.753178	0.567642	0.615395	0.559936	0.631443	0.509744	0.693847	0.600555	0.58388	0.65725	0.589455	0.53684	0.573074	0.61492	0.259667	0.645113	0.626634	0.479466	0.580082	0.646385	0.687143	0.555433	0.642254	0.510131	0.655541	0.665473	0.633682	0.656809	0.575059	0.531759	0.636299	0.553478	0.620725	0.571226	0.666643	0.669501	0.312954	0.638284	0.520524	0.544664	0.560853	0.572985	0.620145	0.248292	0.615164
1A016	Guan Shi Hong Yu	0.701204	0.474838	1	0.484692	0.602186	0.75745	0.613859	0.606773	0.503253	0.596207	0.620277	0.660918	0.669123	0.588026	0.712074	0.66072	0.580892	0.559701	0.666475	0.666518	0.510642	0.416529	0.650903	0.631177	0.700999	0.603619	0.43451	0.661633	0.675023	0.662206	0.549503	0.492995	0.405867	0.568369	0.49606	0.546541	0.526457	0.547123	0.495733	0.572316	0.49749	0.643261	0.636054	0.534968	0.517759	0.574517	0.537473	0.630704
1A024	Qing Zhao Si Pin	0.708594	0.753178	0.484692	1	0.565757	0.540718	0.586993	0.587234	0.524483	0.590876	0.577043	0.575481	0.661535	0.585702	0.596253	0.593518	0.657713	0.278011	0.60106	0.697222	0.600468	0.589427	0.657295	0.63932	0.541911	0.600361	0.542527	0.643847	0.727193	0.6372	0.595756	0.630516	0.49083	0.636189	0.554283	0.670088	0.522538	0.624872	0.657281	0.328796	0.723126	0.594043	0.525592	0.599353	0.564849	0.585815	0.26913	0.563214
1A039	HuoLian Bi Yu	0.545946	0.567642	0.602186	0.565757	1	0.716529	0.717409	0.773623	0.689971	0.638901	0.687597	0.638813	0.574907	0.876805	0.67619	0.788064	0.623971	0.19251	0.664978	0.637117	0.506307	0.5508	0.631805	0.750188	0.669787	0.744362	0.420337	0.714011	0.603595	0.620474	0.524947	0.702217	0.520587	0.757723	0.577043	0.699255	0.567369	0.720652	0.580376	0.223133	0.669852	0.730367	0.751603	0.798738	0.536517	0.636447	0.166667	0.624085
1A053	Yuan Hong Qiang	0.566249	0.615395	0.75745	0.540718	0.716529	1	0.625834	0.722248	0.741451	0.64268	0.756433	0.591047	0.714574	0.73005	0.734542	0.812386	0.731632	0.294431	0.76995	0.747841	0.540725	0.627928	0.665123	0.777317	0.732332	0.766933	0.569971	0.817492	0.672161	0.688368	0.709915	0.62512	0.527407	0.759801	0.587158	0.632168	0.567836	0.637421	0.540097	0.318394	0.549964	0.645932	0.69405	0.650873	0.615178	0.506374	0.26618	0.729069
1B011	Chi Long Huan Cai	0.589203	0.559936	0.613859	0.586993	0.717409	0.625834	1	0.778744	0.554067	0.496683	0.514822	0.733849	0.59623	0.751624	0.695468	0.679623	0.586382	0.302959	0.734134	0.63481	0.533194	0.48221	0.677664	0.739797	0.628673	0.698354	0.412385	0.677204	0.668246	0.667022	0.538959	0.650239	0.477003	0.712624	0.565367	0.614139	0.471308	0.717721	0.596353	0.326908	0.702964	0.735445	0.684711	0.62262	0.603953	0.635082	0.275043	0.587488
1B012	Hu Hong	0.532746	0.631443	0.606773	0.587234	0.773623	0.722248	0.778744	1	0.604769	0.580746	0.653418	0.696142	0.651743	0.777662	0.668507	0.741298	0.598145	0.259101	0.729133	0.659892	0.53656	0.582225	0.658241	0.801089	0.640381	0.760049	0.514862	0.72179	0.658206	0.667975	0.62896	0.68168	0.469588	0.782664	0.593499	0.635425	0.534907	0.736536	0.605526	0.284159	0.624043	0.705152	0.680001	0.619144	0.674848	0.588693	0.235836	0.629032
1B029	Chun Zao	0.406205	0.509744	0.503253	0.524483	0.689971	0.741451	0.554067	0.604769	1	0.557284	0.727753	0.435533	0.633413	0.714215	0.589949	0.706896	0.677882	0.133584	0.670656	0.647611	0.553478	0.652042	0.540327	0.660585	0.563076	0.747814	0.469898	0.680169	0.587137	0.599401	0.598525	0.591315	0.526476	0.70712	0.521207	0.619964	0.570528	0.574464	0.498605	0.169448	0.559139	0.62649	0.589336	0.725418	0.595999	0.457501	0.117311	0.623665
1B036	Hong Lou Duo Jin	0.655534	0.693847	0.596207	0.590876	0.638901	0.64268	0.496683	0.580746	0.557284	1	0.704298	0.49629	0.579552	0.591888	0.494802	0.63163	0.562927	0.170599	0.552764	0.579415	0.395001	0.494007	0.587648	0.605688	0.625854	0.609815	0.435315	0.644708	0.597058	0.604696	0.507761	0.460942	0.441363	0.578844	0.425787	0.675302	0.641584	0.548877	0.508696	0.216666	0.516343	0.482104	0.56022	0.572335	0.472819	0.6343	0.156358	0.561074
1B037	Da Hong Yi Pin	0.514648	0.600555	0.620277	0.577043	0.687597	0.756433	0.514822	0.653418	0.727753	0.704298	1	0.463831	0.673375	0.677745	0.583595	0.682957	0.691454	0.213791	0.639427	0.673081	0.498489	0.560778	0.569792	0.651112	0.596874	0.759476	0.486315	0.685118	0.631138	0.629582	0.575652	0.5727	0.445658	0.665597	0.551946	0.668106	0.558385	0.493633	0.469263	0.247207	0.534789	0.622997	0.587845	0.689106	0.54293	0.517613	0.191647	0.599847
1B057	Shou An Hong	0.714722	0.58388	0.660918	0.575481	0.638813	0.591047	0.733849	0.696142	0.435533	0.49629	0.463831	1	0.69734	0.641944	0.683096	0.626623	0.608272	0.631871	0.704951	0.589862	0.60309	0.534264	0.724298	0.699347	0.706399	0.654229	0.524091	0.63357	0.682411	0.734923	0.502409	0.549975	0.444332	0.598788	0.520586	0.567002	0.533835	0.646807	0.566085	0.638353	0.58189	0.721029	0.63404	0.561844	0.553548	0.583561	0.607208	0.584773
2A027	Jian Rong	0.641895	0.65725	0.669123	0.661535	0.574907	0.714574	0.59623	0.651743	0.633413	0.579552	0.673375	0.69734	1	0.596362	0.71314	0.704861	0.701795	0.585879	0.81038	0.763499	0.696887	0.655337	0.711022	0.771649	0.670349	0.701377	0.634514	0.721685	0.814206	0.715716	0.696786	0.573676	0.468109	0.711483	0.536158	0.690529	0.568869	0.626836	0.648385	0.618674	0.613327	0.66383	0.579242	0.594227	0.669018	0.51194	0.563881	0.685439
2A053	Cao Zhou Hong	0.52381	0.589455	0.588026	0.585702	0.876805	0.73005	0.751624	0.777662	0.714215	0.591888	0.677745	0.641944	0.596362	1	0.693771	0.781246	0.702597	0.223442	0.729065	0.681784	0.533299	0.595862	0.643591	0.755802	0.659621	0.813134	0.453265	0.745077	0.63675	0.64665	0.604188	0.691642	0.502026	0.802265	0.666251	0.656169	0.540046	0.728663	0.595347	0.248749	0.704843	0.801568	0.742967	0.818804	0.601506	0.637438	0.187976	0.634923
2A086	Li Yuan Chun	0.593861	0.53684	0.712074	0.596253	0.67619	0.734542	0.695468	0.668507	0.589949	0.494802	0.583595	0.683096	0.71314	0.693771	1	0.723448	0.721976	0.437482	0.748374	0.70844	0.639777	0.576207	0.704893	0.743385	0.646414	0.697994	0.506071	0.72854	0.75894	0.656018	0.677182	0.698529	0.527728	0.689206	0.681778	0.62221	0.5102	0.666316	0.634662	0.466177	0.647382	0.727553	0.671314	0.633873	0.620806	0.556815	0.410401	0.700585
2B002	Rou Fu Rong	0.590354	0.573074	0.66072	0.593518	0.788064	0.812386	0.679623	0.741298	0.706896	0.63163	0.682957	0.626623	0.704861	0.781246	0.723448	1	0.755379	0.305419	0.759053	0.773741	0.614696	0.651491	0.741183	0.802551	0.700335	0.75442	0.573181	0.794856	0.724312	0.685663	0.612399	0.663231	0.542207	0.76433	0.55494	0.704824	0.563314	0.679245	0.605767	0.327001	0.635673	0.689213	0.642451	0.705957	0.614261	0.584824	0.274104	0.63923
2B005	Bi Hua Xiu Yue	0.613443	0.61492	0.580892	0.657713	0.623971	0.731632	0.586382	0.598145	0.677882	0.562927	0.691454	0.608272	0.701795	0.702597	0.721976	0.755379	1	0.352296	0.721858	0.730318	0.616697	0.673404	0.694183	0.725191	0.660421	0.764265	0.5914	0.759389	0.708499	0.700341	0.635775	0.646293	0.573119	0.663828	0.645681	0.630663	0.520475	0.57031	0.605328	0.377954	0.629162	0.664539	0.539856	0.665711	0.577467	0.449003	0.319468	0.608684
2B012	Fen Yu Pan	0.490357	0.259667	0.559701	0.278011	0.19251	0.294431	0.302959	0.259101	0.133584	0.170599	0.213791	0.631871	0.585879	0.223442	0.437482	0.305419	0.352296	1	0.472777	0.389534	0.472154	0.250814	0.443741	0.343914	0.40286	0.299643	0.350364	0.327255	0.512639	0.472002	0.33944	0.218247	0.16256	0.2629	0.276523	0.230091	0.276339	0.293894	0.366543	0.949185	0.267458	0.490029	0.261192	0.262259	0.34807	0.292399	0.980103	0.368998
2B018	Wan DieYun Feng	0.6071	0.645113	0.666475	0.60106	0.664978	0.76995	0.734134	0.729133	0.670656	0.552764	0.639427	0.704951	0.81038	0.729065	0.748374	0.759053	0.721858	0.472777	1	0.773121	0.652838	0.634536	0.709968	0.829116	0.666669	0.745439	0.573	0.785502	0.799097	0.738097	0.711791	0.636267	0.512255	0.7856	0.598078	0.677291	0.533696	0.720944	0.647808	0.496331	0.663637	0.718855	0.657521	0.674654	0.680094	0.554181	0.439624	0.705247
2B019	Fen Fu Rong	0.674616	0.626634	0.666518	0.697222	0.637117	0.747841	0.63481	0.659892	0.647611	0.579415	0.673081	0.589862	0.763499	0.681784	0.70844	0.773741	0.730318	0.389534	0.773121	1	0.634519	0.628797	0.661707	0.799559	0.661199	0.705284	0.568077	0.774159	0.817475	0.701342	0.655057	0.570463	0.472859	0.759196	0.554962	0.691373	0.499731	0.667992	0.660996	0.421473	0.675036	0.654403	0.574262	0.636026	0.604806	0.539324	0.364222	0.628085
2B036	Yu Mian Tao Hua	0.493333	0.479466	0.510642	0.600468	0.506307	0.540725	0.533194	0.53656	0.553478	0.395001	0.498489	0.60309	0.696887	0.533299	0.639777	0.614696	0.616697	0.472154	0.652838	0.634519	1	0.744248	0.587783	0.630378	0.540555	0.616685	0.622542	0.568416	0.669678	0.647129	0.565382	0.552171	0.410124	0.58832	0.486921	0.521102	0.616891	0.519913	0.560668	0.50349	0.622553	0.587372	0.455796	0.498826	0.719502	0.425004	0.482192	0.537902
2B045	Bi Hai Qing Tian	0.445929	0.580082	0.416529	0.589427	0.5508	0.627928	0.48221	0.582225	0.652042	0.494007	0.560778	0.534264	0.655337	0.595862	0.576207	0.651491	0.673404	0.250814	0.634536	0.628797	0.744248	1	0.576511	0.682918	0.526895	0.691143	0.691575	0.613439	0.597679	0.617691	0.598638	0.547822	0.467235	0.619787	0.527701	0.533167	0.651847	0.56548	0.572655	0.282736	0.609654	0.529887	0.43526	0.506067	0.70326	0.392273	0.243912	0.551763
2B046	Lan Hai Bi Bo	0.755338	0.646385	0.650903	0.657295	0.631805	0.665123	0.677664	0.658241	0.540327	0.587648	0.569792	0.724298	0.711022	0.643591	0.704893	0.741183	0.694183	0.443741	0.709968	0.661707	0.587783	0.576511	1	0.731077	0.70481	0.702242	0.582818	0.701912	0.74678	0.735885	0.624179	0.70999	0.536039	0.635201	0.575467	0.669572	0.614295	0.692897	0.622031	0.482717	0.628273	0.671522	0.642495	0.635459	0.562656	0.624405	0.418942	0.642836
2B050	Zi Lan Kui	0.630428	0.687143	0.631177	0.63932	0.750188	0.777317	0.739797	0.801089	0.660585	0.605688	0.651112	0.699347	0.771649	0.755802	0.743385	0.802551	0.725191	0.343914	0.829116	0.799559	0.630378	0.682918	0.731077	1	0.688458	0.768161	0.623462	0.841911	0.8323	0.722752	0.692946	0.632292	0.568537	0.785658	0.647557	0.730551	0.555518	0.796303	0.693341	0.370327	0.671237	0.673765	0.650939	0.628445	0.662357	0.608359	0.315645	0.691777
2B059	Hui Er Qiao	0.761431	0.555433	0.700999	0.541911	0.669787	0.732332	0.628673	0.640381	0.563076	0.625854	0.596874	0.706399	0.670349	0.659621	0.646414	0.700335	0.660421	0.40286	0.666669	0.661199	0.540555	0.526895	0.70481	0.688458	1	0.740576	0.496171	0.737992	0.66587	0.779252	0.529947	0.521189	0.451093	0.641656	0.443345	0.653236	0.589349	0.592767	0.502886	0.426235	0.465232	0.620201	0.621004	0.570118	0.468179	0.546598	0.375675	0.6272
2B061	Lan Fu Rong	0.574165	0.642254	0.603619	0.600361	0.744362	0.766933	0.698354	0.760049	0.747814	0.609815	0.759476	0.654229	0.701377	0.813134	0.697994	0.75442	0.764265	0.299643	0.745439	0.705284	0.616685	0.691143	0.702242	0.768161	0.740576	1	0.56233	0.782076	0.688564	0.770085	0.642972	0.680326	0.527676	0.746093	0.623514	0.622605	0.562657	0.660018	0.584823	0.325537	0.611231	0.759396	0.672708	0.705898	0.607078	0.565096	0.264457	0.674963
2B064	Su Xin Lan	0.46335	0.510131	0.43451	0.542527	0.420337	0.569971	0.412385	0.514862	0.469898	0.435315	0.486315	0.524091	0.634514	0.453265	0.506071	0.573181	0.5914	0.350364	0.573	0.568077	0.622542	0.691575	0.582818	0.623462	0.496171	0.56233	1	0.569937	0.56694	0.624379	0.574333	0.457153	0.429508	0.530005	0.4567	0.468858	0.53206	0.48992	0.533556	0.366758	0.469081	0.45012	0.401309	0.394155	0.582363	0.327965	0.340444	0.551659
2B067	Chi Lan	0.651185	0.655541	0.661633	0.643847	0.714011	0.817492	0.677204	0.72179	0.680169	0.644708	0.685118	0.63357	0.721685	0.745077	0.72854	0.794856	0.759389	0.327255	0.785502	0.774159	0.568416	0.613439	0.701912	0.841911	0.737992	0.782076	0.569937	1	0.835919	0.702336	0.735311	0.648583	0.578931	0.778281	0.703177	0.7324	0.526797	0.742862	0.607334	0.352518	0.614383	0.724941	0.673526	0.67047	0.597234	0.605667	0.296047	0.764109
2B075	Chun Lan	0.740745	0.665473	0.675023	0.727193	0.603595	0.672161	0.668246	0.658206	0.587137	0.597058	0.631138	0.682411	0.814206	0.63675	0.75894	0.724312	0.708499	0.512639	0.799097	0.817475	0.669678	0.597679	0.74678	0.8323	0.66587	0.688564	0.56694	0.835919	1	0.72528	0.713619	0.609889	0.528451	0.727021	0.691508	0.786559	0.535927	0.726403	0.697819	0.554178	0.674409	0.726408	0.587574	0.622608	0.632538	0.694316	0.49009	0.697553
2B079	Cai Ye Lan Ju	0.752406	0.633682	0.662206	0.6372	0.620474	0.688368	0.667022	0.667975	0.599401	0.604696	0.629582	0.734923	0.715716	0.64665	0.656018	0.685663	0.700341	0.472002	0.738097	0.701342	0.647129	0.617691	0.735885	0.722752	0.779252	0.770085	0.624379	0.702336	0.72528	1	0.560902	0.565928	0.444191	0.652876	0.499099	0.629858	0.634018	0.603581	0.583187	0.492846	0.580277	0.673884	0.648288	0.616759	0.601694	0.567776	0.452609	0.600492
3A020	Bai Yuan Fen	0.484048	0.656809	0.549503	0.595756	0.524947	0.709915	0.538959	0.62896	0.598525	0.507761	0.575652	0.502409	0.696786	0.604188	0.677182	0.612399	0.635775	0.33944	0.711791	0.655057	0.565382	0.598638	0.624179	0.692946	0.529947	0.642972	0.574333	0.735311	0.713619	0.560902	1	0.682868	0.675479	0.768473	0.735009	0.563151	0.553687	0.757233	0.724576	0.384574	0.634207	0.591773	0.568318	0.563118	0.667174	0.48347	0.328475	0.864994
4A016	Xiang Yu	0.490594	0.575059	0.492995	0.630516	0.702217	0.62512	0.650239	0.68168	0.591315	0.460942	0.5727	0.549975	0.573676	0.691642	0.698529	0.663231	0.646293	0.218247	0.636267	0.570463	0.552171	0.547822	0.70999	0.632292	0.521189	0.680326	0.457153	0.648583	0.609889	0.565928	0.682868	1	0.590541	0.720598	0.691387	0.607335	0.526836	0.708386	0.627694	0.270595	0.685105	0.686965	0.633985	0.681719	0.615408	0.532853	0.205416	0.67974
3A026	Xian Tao	0.433781	0.531759	0.405867	0.49083	0.520587	0.527407	0.477003	0.469588	0.526476	0.441363	0.445658	0.444332	0.468109	0.502026	0.527728	0.542207	0.573119	0.16256	0.512255	0.472859	0.410124	0.467235	0.536039	0.568537	0.451093	0.527676	0.429508	0.578931	0.528451	0.444191	0.675479	0.590541	1	0.575799	0.615323	0.523045	0.532919	0.670356	0.707168	0.197023	0.468509	0.463725	0.430738	0.479828	0.447538	0.479396	0.153483	0.726316
3A028	Wan Hua Zheng Chun	0.542001	0.636299	0.568369	0.636189	0.757723	0.759801	0.712624	0.782664	0.70712	0.578844	0.665597	0.598788	0.711483	0.802265	0.689206	0.76433	0.663828	0.2629	0.7856	0.759196	0.58832	0.619787	0.635201	0.785658	0.641656	0.746093	0.530005	0.778281	0.727021	0.652876	0.768473	0.720598	0.575799	1	0.648149	0.742434	0.561895	0.803597	0.714925	0.302823	0.711308	0.732187	0.688639	0.735833	0.697869	0.562169	0.239696	0.755993
3A047	Chun Lian	0.450319	0.553478	0.49606	0.554283	0.577043	0.587158	0.565367	0.593499	0.521207	0.425787	0.551946	0.520586	0.536158	0.666251	0.681778	0.55494	0.645681	0.276523	0.598078	0.554962	0.486921	0.527701	0.575467	0.647557	0.443345	0.623514	0.4567	0.703177	0.691508	0.499099	0.735009	0.691387	0.615323	0.648149	1	0.600531	0.472688	0.668782	0.63305	0.307816	0.644091	0.72095	0.582928	0.609501	0.564642	0.61572	0.256126	0.68133
3A064	Gui Fei Cha Cui	0.664223	0.620725	0.546541	0.670088	0.699255	0.632168	0.614139	0.635425	0.619964	0.675302	0.668106	0.567002	0.690529	0.656169	0.62221	0.704824	0.630663	0.230091	0.677291	0.691373	0.521102	0.533167	0.669572	0.730551	0.653236	0.622605	0.468858	0.7324	0.786559	0.629858	0.563151	0.607335	0.523045	0.742434	0.600531	1	0.619051	0.677049	0.635002	0.289005	0.629668	0.66112	0.64033	0.71117	0.547503	0.704919	0.212289	0.623615
3A065	Shao Nv Qun	0.559023	0.571226	0.526457	0.522538	0.567369	0.567836	0.471308	0.534907	0.570528	0.641584	0.558385	0.533835	0.568869	0.540046	0.5102	0.563314	0.520475	0.276339	0.533696	0.499731	0.616891	0.651847	0.614295	0.555518	0.589349	0.562657	0.53206	0.526797	0.535927	0.634018	0.553687	0.526836	0.532919	0.561895	0.472688	0.619051	1	0.556934	0.554818	0.32168	0.47645	0.515209	0.526169	0.544327	0.651909	0.585047	0.29274	0.599232
3A066	Bai Hua Cong Xiao	0.584748	0.666643	0.547123	0.624872	0.720652	0.637421	0.717721	0.736536	0.574464	0.548877	0.493633	0.646807	0.626836	0.728663	0.666316	0.679245	0.57031	0.293894	0.720944	0.667992	0.519913	0.56548	0.692897	0.796303	0.592767	0.660018	0.48992	0.742862	0.726403	0.603581	0.757233	0.708386	0.670356	0.803597	0.668782	0.677049	0.556934	1	0.735021	0.331507	0.694117	0.64715	0.659404	0.612151	0.601195	0.632453	0.277901	0.782319
3A071	Bai Yuan Chun Se	0.559879	0.669501	0.495733	0.657281	0.580376	0.540097	0.596353	0.605526	0.498605	0.508696	0.469263	0.566085	0.648385	0.595347	0.634662	0.605767	0.605328	0.366543	0.647808	0.660996	0.560668	0.572655	0.622031	0.693341	0.502886	0.584823	0.533556	0.607334	0.697819	0.583187	0.724576	0.627694	0.707168	0.714925	0.63305	0.635002	0.554818	0.735021	1	0.406517	0.687751	0.604774	0.554852	0.584332	0.621114	0.605144	0.35254	0.673491
3B032	Xing Kong	0.518215	0.312954	0.572316	0.328796	0.223133	0.318394	0.326908	0.284159	0.169448	0.216666	0.247207	0.638353	0.618674	0.248749	0.466177	0.327001	0.377954	0.949185	0.496331	0.421473	0.50349	0.282736	0.482717	0.370327	0.426235	0.325537	0.366758	0.352518	0.554178	0.492846	0.384574	0.270595	0.197023	0.302823	0.307816	0.289005	0.32168	0.331507	0.406517	1	0.319831	0.521569	0.29135	0.300512	0.383309	0.331249	0.928932	0.403761
3B034	Mo Run Jue Lun	0.532498	0.638284	0.49749	0.723126	0.669852	0.549964	0.702964	0.624043	0.559139	0.516343	0.534789	0.58189	0.613327	0.704843	0.647382	0.635673	0.629162	0.267458	0.663637	0.675036	0.622553	0.609654	0.628273	0.671237	0.465232	0.611231	0.469081	0.614383	0.674409	0.580277	0.634207	0.685105	0.468509	0.711308	0.644091	0.629668	0.47645	0.694117	0.687751	0.319831	1	0.681954	0.60332	0.690384	0.622424	0.608299	0.250797	0.569701
3B048	Guan Qun Fang	0.580934	0.520524	0.643261	0.594043	0.730367	0.645932	0.735445	0.705152	0.62649	0.482104	0.622997	0.721029	0.66383	0.801568	0.727553	0.689213	0.664539	0.490029	0.718855	0.654403	0.587372	0.529887	0.671522	0.673765	0.620201	0.759396	0.45012	0.724941	0.726408	0.673884	0.591773	0.686965	0.463725	0.732187	0.72095	0.66112	0.515209	0.64715	0.604774	0.521569	0.681954	1	0.738362	0.794486	0.619346	0.68713	0.460473	0.621181
3B049	Qing Long Yao Jin Mo	0.560997	0.544664	0.636054	0.525592	0.751603	0.69405	0.684711	0.680001	0.589336	0.56022	0.587845	0.63404	0.579242	0.742967	0.671314	0.642451	0.539856	0.261192	0.657521	0.574262	0.455796	0.43526	0.642495	0.650939	0.621004	0.672708	0.401309	0.673526	0.587574	0.648288	0.568318	0.633985	0.430738	0.688639	0.582928	0.64033	0.526169	0.659404	0.554852	0.29135	0.60332	0.738362	1	0.739925	0.541865	0.642875	0.234357	0.648507
3B054	Mo Zi Lian	0.549467	0.560853	0.534968	0.599353	0.798738	0.650873	0.62262	0.619144	0.725418	0.572335	0.689106	0.561844	0.594227	0.818804	0.633873	0.705957	0.665711	0.262259	0.674654	0.636026	0.498826	0.506067	0.635459	0.628445	0.570118	0.705898	0.394155	0.67047	0.622608	0.616759	0.563118	0.681719	0.479828	0.735833	0.609501	0.71117	0.544327	0.612151	0.584332	0.300512	0.690384	0.794486	0.739925	1	0.541986	0.622517	0.237335	0.598754
3B057	Mo Chi Jin Hui	0.4206	0.572985	0.517759	0.564849	0.536517	0.615178	0.603953	0.674848	0.595999	0.472819	0.54293	0.553548	0.669018	0.601506	0.620806	0.614261	0.577467	0.34807	0.680094	0.604806	0.719502	0.70326	0.562656	0.662357	0.468179	0.607078	0.582363	0.597234	0.632538	0.601694	0.667174	0.615408	0.447538	0.697869	0.564642	0.547503	0.651909	0.601195	0.621114	0.383309	0.622424	0.619346	0.541865	0.541986	1	0.468608	0.354952	0.603965
4A020	Ye Guang Bai	0.630299	0.620145	0.574517	0.585815	0.636447	0.506374	0.635082	0.588693	0.457501	0.6343	0.517613	0.583561	0.51194	0.637438	0.556815	0.584824	0.449003	0.292399	0.554181	0.539324	0.425004	0.392273	0.624405	0.608359	0.546598	0.565096	0.327965	0.605667	0.694316	0.567776	0.48347	0.532853	0.479396	0.562169	0.61572	0.704919	0.585047	0.632453	0.605144	0.331249	0.608299	0.68713	0.642875	0.622517	0.468608	1	0.277339	0.542262
4A022	Jia Li	0.470724	0.248292	0.537473	0.26913	0.166667	0.26618	0.275043	0.235836	0.117311	0.156358	0.191647	0.607208	0.563881	0.187976	0.410401	0.274104	0.319468	0.980103	0.439624	0.364222	0.482192	0.243912	0.418942	0.315645	0.375675	0.264457	0.340444	0.296047	0.49009	0.452609	0.328475	0.205416	0.153483	0.239696	0.256126	0.212289	0.29274	0.277901	0.35254	0.928932	0.250797	0.460473	0.234357	0.237335	0.354952	0.277339	1	0.35687
4A023	Wan Shi Sheng Se	0.545572	0.615164	0.630704	0.563214	0.624085	0.729069	0.587488	0.629032	0.623665	0.561074	0.599847	0.584773	0.685439	0.634923	0.700585	0.63923	0.608684	0.368998	0.705247	0.628085	0.537902	0.551763	0.642836	0.691777	0.6272	0.674963	0.551659	0.764109	0.697553	0.600492	0.864994	0.67974	0.726316	0.755993	0.68133	0.623615	0.599232	0.782319	0.673491	0.403761	0.569701	0.621181	0.648507	0.598754	0.603965	0.542262	0.35687	1
4A026	Yu Pan Sheng Yan	0.703922	0.762404	0.586239	0.808144	0.61187	0.649351	0.590963	0.617558	0.553676	0.618681	0.5856	0.560828	0.692499	0.644016	0.640073	0.677325	0.677534	0.35231	0.692736	0.803943	0.578288	0.577803	0.618968	0.700067	0.579878	0.60858	0.518804	0.725751	0.774108	0.626226	0.729468	0.640385	0.529757	0.757341	0.6147	0.712469	0.541615	0.720849	0.74817	0.404984	0.745616	0.618748	0.588989	0.63606	0.624997	0.608461	0.34118	0.673855
4A039	Qing Xin Bai	0.442119	0.564978	0.533275	0.528096	0.554654	0.700528	0.519281	0.594604	0.635749	0.552874	0.614948	0.458194	0.583144	0.60134	0.584875	0.617643	0.65564	0.178663	0.610589	0.572054	0.616271	0.688955	0.538904	0.603685	0.523031	0.621579	0.542039	0.628769	0.53966	0.601313	0.631718	0.613573	0.505145	0.636975	0.550473	0.5247	0.691318	0.549518	0.493244	0.221443	0.548071	0.532084	0.535253	0.547557	0.748076	0.434552	0.181749	0.602581
4A044	Su Xin Bai	0.357944	0.532777	0.431354	0.511601	0.475666	0.585761	0.476976	0.580385	0.66101	0.442366	0.548657	0.438501	0.639517	0.542795	0.517331	0.577178	0.548654	0.247663	0.61277	0.564259	0.645528	0.665593	0.500453	0.602853	0.443989	0.61928	0.612667	0.569473	0.568306	0.57125	0.653966	0.551219	0.484416	0.662547	0.492446	0.521282	0.584023	0.578323	0.543367	0.290397	0.513251	0.515112	0.452032	0.508709	0.719544	0.388305	0.252097	0.623495
4A049	Hong Ban Bai	0.565834	0.597226	0.538306	0.495612	0.582651	0.589946	0.605411	0.63453	0.549418	0.52513	0.538173	0.626347	0.587904	0.571306	0.527353	0.541046	0.56106	0.367138	0.608711	0.508597	0.524512	0.516733	0.582965	0.591171	0.597909	0.629262	0.523035	0.545252	0.529931	0.675196	0.50077	0.570208	0.461404	0.63235	0.468875	0.56989	0.644189	0.561995	0.529615	0.397705	0.485456	0.587657	0.542302	0.561713	0.596621	0.517781	0.365787	0.565427
4A053	Bai Ju	0.486606	0.486109	0.585805	0.462992	0.626951	0.647564	0.525723	0.596436	0.619072	0.506545	0.572579	0.533885	0.573573	0.622767	0.60238	0.632472	0.54152	0.273178	0.583118	0.565446	0.643855	0.663113	0.567882	0.599995	0.602784	0.608363	0.52844	0.594718	0.555223	0.621395	0.611281	0.5693	0.481111	0.636701	0.526431	0.548385	0.747548	0.586693	0.53229	0.301231	0.539198	0.579295	0.61641	0.601775	0.709796	0.508635	0.280365	0.650212
4A054	Yue Guang	0.516431	0.564255	0.652944	0.589016	0.607182	0.679411	0.580201	0.611366	0.696303	0.534428	0.669375	0.606848	0.807395	0.628225	0.694457	0.666669	0.654977	0.525585	0.749778	0.693821	0.667482	0.64199	0.623656	0.679703	0.581084	0.691001	0.580853	0.673898	0.733465	0.655987	0.675203	0.6041	0.468854	0.684704	0.559796	0.619045	0.58189	0.598386	0.606199	0.573908	0.639731	0.705775	0.55437	0.654605	0.697229	0.52236	0.503259	0.674603
4A057	Yue Gong Zhu Guang	0.578229	0.51264	0.530394	0.540689	0.536336	0.543728	0.471415	0.522111	0.481083	0.576272	0.492821	0.545754	0.528122	0.505345	0.525982	0.564683	0.513825	0.307094	0.507337	0.514574	0.650814	0.643074	0.553071	0.54561	0.604528	0.526901	0.524256	0.531725	0.538066	0.589685	0.5221	0.516155	0.513399	0.551677	0.446607	0.566082	0.762434	0.555933	0.521042	0.340289	0.46469	0.463455	0.457628	0.443087	0.621048	0.492806	0.322945	0.615577
4A074	Kun Shan Ye Guang	0.587542	0.599335	0.699474	0.527833	0.476257	0.628022	0.539749	0.581808	0.408982	0.445169	0.49718	0.698235	0.744143	0.520835	0.669396	0.545971	0.560293	0.765619	0.711668	0.627319	0.611736	0.502056	0.630784	0.656747	0.556783	0.575055	0.520001	0.646298	0.723945	0.616541	0.737066	0.556558	0.46637	0.597468	0.593114	0.488818	0.495086	0.648904	0.613977	0.777404	0.542359	0.635889	0.522906	0.478516	0.614922	0.48867	0.765497	0.719699
4A075	Zi Ban Bai	0.494499	0.504121	0.543974	0.55877	0.533951	0.614494	0.501009	0.53291	0.638731	0.482424	0.559339	0.468053	0.617455	0.604375	0.576013	0.636757	0.608398	0.270094	0.607913	0.687611	0.637138	0.661109	0.535184	0.592437	0.516887	0.604096	0.562626	0.570286	0.587525	0.611793	0.598964	0.537136	0.43933	0.613259	0.514749	0.540714	0.610208	0.532757	0.528789	0.313522	0.604651	0.562172	0.515162	0.55936	0.638048	0.457112	0.262805	0.560769
4A081	Lv Mu Yin Yu	0.369891	0.437621	0.450474	0.408553	0.571064	0.570482	0.415058	0.481352	0.58535	0.489254	0.545384	0.401794	0.45339	0.554203	0.430626	0.568427	0.485674	0.177113	0.483667	0.469833	0.525903	0.582225	0.401563	0.488917	0.477914	0.540395	0.453314	0.51675	0.415873	0.501225	0.478793	0.432372	0.46407	0.538117	0.41144	0.43086	0.654509	0.449727	0.42014	0.190975	0.419037	0.45394	0.476643	0.526649	0.570032	0.436164	0.185015	0.533415
4A082	Dou Lv	0.519035	0.410126	0.544809	0.417754	0.601036	0.565421	0.593366	0.585518	0.481922	0.463464	0.506586	0.6313	0.490843	0.601257	0.570417	0.568317	0.454584	0.297037	0.54503	0.441425	0.457041	0.382126	0.552617	0.58429	0.641779	0.588289	0.374781	0.625112	0.612258	0.586694	0.439362	0.494164	0.437659	0.571141	0.557841	0.608866	0.506532	0.508721	0.413816	0.308996	0.416066	0.650599	0.621815	0.53955	0.463789	0.677402	0.277522	0.575396
4A084	Lv Rong Duo Bian	0.608506	0.666765	0.718131	0.568565	0.644302	0.803492	0.6071	0.692659	0.611686	0.560398	0.643669	0.675199	0.789425	0.671567	0.725076	0.695724	0.665021	0.543632	0.804551	0.700088	0.605133	0.600498	0.680075	0.762117	0.702991	0.726766	0.575772	0.793957	0.737837	0.681518	0.827497	0.643251	0.58387	0.773964	0.667802	0.601057	0.593172	0.716972	0.661716	0.570759	0.587666	0.691694	0.668414	0.624169	0.647078	0.535111	0.520002	0.843666
4A088	Cui Mu	0.527764	0.491092	0.649864	0.482564	0.748966	0.757572	0.628062	0.683983	0.611407	0.566432	0.668182	0.609101	0.588541	0.737883	0.69646	0.673203	0.585031	0.304884	0.644552	0.569194	0.468782	0.453519	0.570063	0.633439	0.721041	0.753239	0.443604	0.726129	0.567477	0.661738	0.561806	0.616377	0.381508	0.684254	0.533433	0.563445	0.478798	0.541459	0.455519	0.320695	0.503309	0.702104	0.771883	0.691799	0.529879	0.50249	0.27605	0.663232
4A090	Lv Xiang Qiu	0.588855	0.666982	0.662701	0.591457	0.713675	0.827125	0.650608	0.74388	0.692156	0.604604	0.702074	0.632706	0.782598	0.737576	0.722244	0.752153	0.680862	0.369121	0.81891	0.744402	0.611979	0.635239	0.673797	0.827191	0.724558	0.783366	0.557774	0.821461	0.748095	0.695874	0.751767	0.645946	0.519446	0.820756	0.610434	0.655519	0.568097	0.715553	0.604406	0.405273	0.616282	0.678496	0.677927	0.65613	0.630942	0.539631	0.345855	0.771872
4B005	Tong Yun	0.584772	0.629962	0.621266	0.588129	0.752769	0.835712	0.599067	0.694392	0.716846	0.629897	0.7492	0.598235	0.733568	0.786689	0.756492	0.794455	0.779687	0.323631	0.758827	0.739854	0.603265	0.6903	0.67447	0.752304	0.729405	0.829294	0.581852	0.769224	0.679608	0.722535	0.720922	0.693562	0.506058	0.773107	0.658718	0.651561	0.582023	0.649945	0.596377	0.355312	0.640638	0.691236	0.696617	0.745235	0.603164	0.518689	0.293454	0.706447
4B018	Zi Yu Lan	0.623651	0.628241	0.643295	0.638754	0.716765	0.811956	0.662583	0.72376	0.705157	0.69427	0.672963	0.601864	0.682656	0.719787	0.688434	0.783105	0.693824	0.26999	0.761059	0.747067	0.563977	0.634413	0.645035	0.797453	0.708462	0.745861	0.545365	0.857366	0.76113	0.690499	0.725622	0.616839	0.566141	0.806865	0.566417	0.679185	0.559084	0.745911	0.584343	0.303789	0.638304	0.641951	0.643264	0.642022	0.603703	0.570254	0.243992	0.75245
4B025	Wu Yi Zi	0.589619	0.412783	0.631126	0.417837	0.340846	0.410858	0.420232	0.388007	0.26702	0.306916	0.340587	0.706632	0.685687	0.352044	0.544269	0.423201	0.457215	0.940152	0.590177	0.501339	0.560458	0.361547	0.564096	0.482432	0.508004	0.421097	0.422042	0.451083	0.646677	0.569445	0.465243	0.357558	0.295865	0.405006	0.385211	0.385008	0.404827	0.444062	0.490355	0.932684	0.397033	0.588478	0.378157	0.385451	0.451672	0.422178	0.918515	0.497671
4B027	Bai Gen Shou An Hong	0.618092	0.560929	0.566971	0.548319	0.691775	0.592891	0.73759	0.720173	0.467676	0.533349	0.501973	0.865418	0.561614	0.688294	0.622512	0.626793	0.565708	0.340503	0.624562	0.520633	0.488539	0.501872	0.655744	0.70208	0.648793	0.653762	0.472748	0.667221	0.654679	0.649168	0.476556	0.575504	0.511879	0.62208	0.645639	0.651262	0.543851	0.65587	0.540023	0.358741	0.573661	0.726992	0.679862	0.585227	0.525614	0.714045	0.314099	0.585637
4B028	Xiao Ye Zi	0.0908745	0.0917387	0.0866128	0.0866243	0.100473	0.0932119	0.085918	0.0976325	0.0999868	0.107684	0.097427	0.0923405	0.0946397	0.0970673	0.0859724	0.102086	0.08861	0.0377289	0.090425	0.0873529	0.101186	0.10912	0.101279	0.0985175	0.100314	0.0990583	0.0853783	0.0929472	0.0934643	0.107101	0.0793869	0.0846064	0.0746821	0.123277	0.0789751	0.110899	0.145208	0.0881939	0.0842003	0.0451554	0.0835824	0.102781	0.0847803	0.0927092	0.102748	0.102679	0.0383368	0.0849766
4B029	Hong Hui	0.673111	0.754165	0.486633	0.686483	0.721446	0.617962	0.600936	0.62289	0.594105	0.708172	0.579318	0.591321	0.662432	0.702636	0.586904	0.697822	0.623563	0.243372	0.675412	0.671008	0.498586	0.579198	0.72943	0.725448	0.62257	0.619037	0.493195	0.694046	0.709566	0.621162	0.655546	0.614649	0.624263	0.736769	0.579063	0.796182	0.665773	0.741576	0.752148	0.297568	0.687978	0.597315	0.631761	0.726093	0.542168	0.697159	0.228364	0.657705
4B038	Pan Zhong Qu Guo	0.509074	0.48584	0.494148	0.486606	0.430291	0.435294	0.50199	0.568438	0.320632	0.444312	0.380462	0.607105	0.5042	0.418796	0.549011	0.447322	0.426505	0.376999	0.514481	0.432916	0.528419	0.439638	0.534085	0.535926	0.486362	0.479575	0.447775	0.455115	0.536717	0.528883	0.44518	0.429295	0.338362	0.445568	0.41881	0.443695	0.47377	0.482984	0.473346	0.407956	0.472759	0.463548	0.462784	0.372264	0.469536	0.487655	0.368481	0.46111
4B041	Zi Chong Lou	0.583645	0.389364	0.658444	0.403376	0.313139	0.433052	0.429262	0.389735	0.258684	0.29428	0.34694	0.704614	0.67593	0.328817	0.549843	0.41459	0.475839	0.951031	0.579684	0.500509	0.542016	0.341141	0.546979	0.473469	0.50383	0.418868	0.418306	0.46281	0.628534	0.574833	0.456408	0.352212	0.267457	0.38905	0.381513	0.350857	0.365362	0.414286	0.459129	0.939006	0.374615	0.592392	0.380602	0.366059	0.455855	0.381619	0.935679	0.476497
4B059	Ya Pian Zi	0.598826	0.499491	0.566598	0.515547	0.742497	0.596615	0.71872	0.698535	0.515751	0.5252	0.499873	0.673276	0.553306	0.729536	0.62723	0.661154	0.495836	0.271858	0.61006	0.577654	0.484693	0.458542	0.63226	0.684269	0.717546	0.717283	0.376932	0.682264	0.615551	0.684659	0.483369	0.553375	0.441188	0.656763	0.484195	0.612307	0.509991	0.674455	0.54202	0.286223	0.543032	0.699378	0.781242	0.630875	0.474211	0.697724	0.238474	0.577782
4B064	Zi Qi Dong Lai	0.523406	0.438399	0.618499	0.510231	0.57612	0.67134	0.547109	0.571973	0.654426	0.551693	0.670108	0.481726	0.555912	0.623172	0.528332	0.649674	0.600026	0.243493	0.582793	0.638266	0.531002	0.560695	0.531969	0.577178	0.624163	0.689385	0.514765	0.59647	0.544155	0.655701	0.469869	0.50968	0.38779	0.602793	0.408397	0.528046	0.535758	0.491499	0.412762	0.263622	0.472623	0.56093	0.524503	0.557682	0.522342	0.451989	0.228504	0.523048
4B066	Jin Huan Zi	0.707608	0.728663	0.650867	0.658728	0.687039	0.707093	0.566665	0.653509	0.629041	0.75268	0.713287	0.652581	0.779476	0.6705	0.644376	0.688421	0.6408	0.455167	0.719599	0.695258	0.585175	0.614242	0.766494	0.703828	0.708651	0.715612	0.542933	0.704068	0.746016	0.688192	0.734583	0.641863	0.56732	0.733768	0.577431	0.727714	0.722982	0.713277	0.673187	0.513374	0.627078	0.651253	0.630788	0.692942	0.574182	0.667066	0.440861	0.745297
4B067	Lan Tian Yu	0.535637	0.607702	0.555365	0.651504	0.729925	0.702799	0.77772	0.814213	0.695616	0.568066	0.619878	0.630986	0.679918	0.768457	0.664875	0.708939	0.624403	0.225116	0.761782	0.688429	0.551299	0.565734	0.626853	0.724342	0.63162	0.730971	0.480098	0.749664	0.699599	0.640673	0.693104	0.712612	0.498018	0.864373	0.601602	0.697315	0.521708	0.730038	0.647219	0.264266	0.694943	0.748175	0.728177	0.738473	0.714372	0.571579	0.203955	0.702998
4B078	Wei Zi	0.609275	0.457544	0.669524	0.487862	0.492957	0.510508	0.513273	0.5182	0.406057	0.38474	0.438735	0.761433	0.734413	0.512294	0.650816	0.551365	0.554639	0.875856	0.656371	0.601581	0.618232	0.459052	0.625063	0.596732	0.554719	0.534136	0.492166	0.568301	0.720852	0.622448	0.574078	0.475486	0.415796	0.558522	0.539439	0.497805	0.47448	0.560726	0.608215	0.885831	0.523897	0.702813	0.504917	0.540117	0.557192	0.521872	0.853324	0.603
4B079	Zi Lan Yu	0.568175	0.671327	0.575154	0.643378	0.547068	0.688752	0.595304	0.665686	0.570394	0.586764	0.577095	0.596946	0.771912	0.595694	0.732889	0.668004	0.66921	0.383862	0.745173	0.707998	0.637643	0.679325	0.663972	0.76486	0.597835	0.676606	0.587238	0.745419	0.793739	0.620291	0.82452	0.631963	0.561849	0.741407	0.618635	0.608132	0.529783	0.741055	0.668821	0.429896	0.659604	0.561215	0.498	0.489856	0.66932	0.500469	0.366572	0.745599
4B089	Mei Gui Zi	0.652327	0.695255	0.535852	0.674212	0.682874	0.58887	0.62741	0.637262	0.608602	0.72144	0.655766	0.582185	0.655266	0.673159	0.559376	0.663031	0.588384	0.271482	0.645515	0.644374	0.4872	0.523962	0.667759	0.686801	0.589965	0.645462	0.430286	0.719615	0.778525	0.636116	0.582447	0.588645	0.517546	0.704888	0.661801	0.83304	0.599508	0.663263	0.65396	0.31812	0.67986	0.700731	0.630877	0.730635	0.553382	0.839676	0.254882	0.620933
4B090	Peng Sheng Zi	0.719713	0.733153	0.567939	0.698841	0.688341	0.599884	0.635108	0.642189	0.541923	0.707384	0.586356	0.684999	0.713943	0.685679	0.618962	0.671972	0.604007	0.418471	0.69322	0.693302	0.536758	0.555229	0.746662	0.733855	0.645221	0.617685	0.487598	0.696096	0.791333	0.657135	0.652884	0.590618	0.540681	0.72578	0.641514	0.79981	0.646017	0.735122	0.719501	0.465081	0.693156	0.675792	0.629361	0.695689	0.568785	0.760678	0.40385	0.651945
5A013	Yu Pan Zhen	0.446561	0.457942	0.43456	0.467175	0.4948	0.510997	0.449155	0.481856	0.457586	0.418739	0.407304	0.55185	0.495683	0.477784	0.495481	0.49111	0.484698	0.257598	0.496173	0.437982	0.671345	0.624806	0.511616	0.518135	0.518513	0.504084	0.565467	0.497776	0.474393	0.559911	0.503306	0.489822	0.479471	0.532848	0.437555	0.455843	0.709433	0.499826	0.473265	0.283592	0.460175	0.468918	0.495252	0.450892	0.639497	0.416522	0.269584	0.56952
5A015	Ming Mou	0.49946	0.264553	0.563957	0.280004	0.196458	0.283725	0.309531	0.259544	0.116775	0.174299	0.199087	0.640622	0.577759	0.207824	0.437559	0.290656	0.330585	0.986722	0.461387	0.3723	0.467786	0.232887	0.448529	0.341149	0.408072	0.287369	0.33721	0.319912	0.513898	0.464429	0.338071	0.221393	0.170063	0.257934	0.266739	0.23465	0.283881	0.302831	0.369786	0.94588	0.262418	0.48384	0.274691	0.254406	0.342572	0.309317	0.976369	0.376582
5A018	Bai Bi Lan Xia	0.534227	0.433534	0.462346	0.451921	0.544333	0.460033	0.591028	0.501024	0.345032	0.421953	0.342293	0.652559	0.427663	0.473143	0.493126	0.457366	0.409735	0.252078	0.466821	0.362437	0.433318	0.334092	0.601551	0.527778	0.56886	0.478453	0.38689	0.491041	0.46517	0.53537	0.37551	0.487507	0.450248	0.471711	0.391692	0.508297	0.494339	0.533389	0.463132	0.281065	0.439656	0.51166	0.613933	0.476299	0.373135	0.538428	0.241397	0.508763
5A023	Xue Ran Feng Cai	0.482608	0.512165	0.505253	0.506812	0.561267	0.565483	0.531255	0.551184	0.541009	0.466909	0.488335	0.625048	0.579776	0.54249	0.577183	0.557362	0.527988	0.383688	0.586389	0.492215	0.717297	0.664574	0.556639	0.582762	0.550454	0.569526	0.522397	0.540701	0.555771	0.619082	0.526175	0.51722	0.460076	0.560878	0.448482	0.50104	0.715259	0.536613	0.507137	0.407961	0.477397	0.546638	0.547277	0.520517	0.721563	0.495167	0.397331	0.587208
5A037	Xue Zhong Song Tan	0.62414	0.486996	0.53842	0.508142	0.582039	0.494696	0.644475	0.550059	0.371861	0.433872	0.376894	0.778572	0.54846	0.510839	0.564877	0.512563	0.475735	0.459009	0.55411	0.450275	0.524662	0.394816	0.656019	0.587599	0.642729	0.532989	0.4237	0.53983	0.564482	0.629082	0.416116	0.525082	0.459811	0.524566	0.415581	0.554289	0.518949	0.579508	0.503116	0.483988	0.479541	0.612935	0.615931	0.522994	0.43131	0.568242	0.444962	0.544636
5A038	Yun Zhogn He	0.52853	0.453665	0.459258	0.428444	0.577038	0.44979	0.609819	0.522019	0.351996	0.413177	0.330091	0.665557	0.416072	0.500817	0.521666	0.440644	0.366987	0.25692	0.477461	0.35641	0.411795	0.323388	0.582392	0.518795	0.55239	0.48907	0.310234	0.477822	0.470579	0.52987	0.377403	0.507362	0.444673	0.503505	0.387607	0.517521	0.493901	0.563922	0.485962	0.288506	0.450898	0.540537	0.659216	0.527545	0.398604	0.587362	0.24599	0.521963
5A055	Bing Xin Fen He	0.543758	0.439889	0.42272	0.421596	0.583956	0.473841	0.606263	0.527546	0.371747	0.440488	0.361769	0.62649	0.409873	0.512269	0.499499	0.482801	0.418912	0.165717	0.476186	0.396161	0.368788	0.330714	0.564445	0.555977	0.616632	0.508835	0.325153	0.524694	0.468517	0.550886	0.351252	0.464725	0.455037	0.501992	0.352608	0.528361	0.458898	0.540944	0.424828	0.196478	0.401242	0.493302	0.606318	0.488563	0.352103	0.523507	0.14895	0.491278
5A066	Ren Mian Tao Hua	0.517654	0.40189	0.454565	0.373504	0.454221	0.400267	0.496135	0.412601	0.260566	0.386011	0.284963	0.622726	0.385813	0.389873	0.448279	0.377901	0.370222	0.344688	0.403245	0.307471	0.36864	0.263033	0.487651	0.43016	0.544753	0.404031	0.298736	0.421504	0.42351	0.502321	0.332549	0.3853	0.415562	0.391236	0.324198	0.412875	0.442055	0.454677	0.410828	0.366458	0.336976	0.448428	0.506348	0.384514	0.339457	0.472794	0.337492	0.465039
5A068	Mu Dan Yan	0.576195	0.440353	0.486282	0.422196	0.56143	0.493054	0.611088	0.533279	0.34355	0.447746	0.35843	0.683119	0.419284	0.49757	0.544255	0.493974	0.447749	0.257637	0.48877	0.398752	0.407331	0.353864	0.583766	0.54986	0.643171	0.515907	0.369467	0.529344	0.478369	0.577442	0.368702	0.467903	0.468664	0.482181	0.373579	0.489761	0.465361	0.55104	0.443312	0.275191	0.399003	0.499147	0.589268	0.45506	0.356905	0.516107	0.238371	0.51233
5A070	Tao Hua Bei	0.648299	0.492955	0.541743	0.486081	0.581508	0.526962	0.662877	0.557342	0.39091	0.453294	0.380605	0.753099	0.539951	0.527208	0.589186	0.540911	0.512758	0.408267	0.573716	0.482323	0.487584	0.4086	0.64079	0.626277	0.700462	0.566482	0.414343	0.588291	0.57846	0.661191	0.412426	0.472213	0.445125	0.525063	0.397059	0.534158	0.482961	0.57079	0.48365	0.426315	0.459128	0.586608	0.606835	0.502427	0.416891	0.545216	0.387652	0.526635
5A072	Fen Pan Tuo Zhu	0.588834	0.481752	0.495196	0.46826	0.593787	0.474717	0.638599	0.555398	0.354412	0.44624	0.35697	0.712772	0.448622	0.516586	0.551898	0.497413	0.454921	0.282835	0.500115	0.390486	0.430239	0.348083	0.614177	0.553968	0.632205	0.517287	0.350994	0.527999	0.504618	0.573073	0.39259	0.538216	0.491168	0.504864	0.404185	0.518932	0.496107	0.576242	0.4761	0.314068	0.444064	0.539894	0.613012	0.488977	0.401963	0.556511	0.266816	0.525896
5A086	Hong Lou Cang Jiao	0.594225	0.504544	0.45409	0.492606	0.58148	0.454091	0.615566	0.527205	0.357634	0.482228	0.357314	0.683348	0.448858	0.491906	0.507483	0.474037	0.431245	0.255276	0.476661	0.382398	0.438245	0.344963	0.616868	0.542425	0.617011	0.506847	0.354017	0.514358	0.494549	0.567651	0.38372	0.514239	0.468686	0.491013	0.391746	0.540212	0.53435	0.562184	0.471214	0.298324	0.452681	0.535349	0.605686	0.497111	0.375642	0.570558	0.244921	0.510253
5B002	Mo Chi Ying Yue	0.506379	0.440701	0.3934	0.469677	0.579665	0.427118	0.610571	0.523525	0.387287	0.396382	0.341004	0.623212	0.444308	0.502117	0.495939	0.438951	0.400244	0.186163	0.465259	0.373423	0.427677	0.33957	0.568161	0.536097	0.548133	0.49126	0.326229	0.477113	0.469067	0.523148	0.356686	0.51325	0.42331	0.513555	0.380802	0.563004	0.471554	0.543882	0.455926	0.223373	0.45746	0.523812	0.625148	0.515973	0.393567	0.523857	0.175373	0.488094
5B004	Zao Yuan Hong	0.617012	0.497877	0.538692	0.484569	0.562918	0.478047	0.64608	0.534279	0.35454	0.4335	0.355279	0.745442	0.516586	0.515532	0.565495	0.482054	0.442348	0.449156	0.547268	0.418463	0.481814	0.354292	0.656491	0.567753	0.617792	0.523662	0.379283	0.543412	0.567994	0.617609	0.483281	0.541223	0.501529	0.547478	0.462094	0.535858	0.544654	0.623083	0.539661	0.473518	0.478249	0.613143	0.632345	0.517223	0.432411	0.586769	0.437808	0.605314
5B005	Long Yuan Hong	0.579659	0.500948	0.431615	0.487256	0.587956	0.444262	0.640387	0.53386	0.379043	0.468132	0.363386	0.67014	0.432849	0.524615	0.514832	0.456631	0.412622	0.223282	0.482586	0.38042	0.414761	0.345515	0.619375	0.549975	0.584668	0.524336	0.333837	0.514159	0.501096	0.569621	0.410158	0.529126	0.475519	0.521701	0.418305	0.553898	0.519161	0.588087	0.48609	0.263038	0.482046	0.55629	0.639666	0.535087	0.388237	0.593336	0.211861	0.522904
5B007	Zhou Mei Gui	0.504228	0.275585	0.567099	0.295129	0.208426	0.29158	0.32088	0.268265	0.131083	0.183175	0.207079	0.640996	0.579612	0.218685	0.442479	0.301076	0.335402	0.964197	0.476177	0.38629	0.478367	0.243156	0.460774	0.350821	0.415941	0.295016	0.343939	0.327586	0.529922	0.476844	0.348651	0.238399	0.185404	0.271596	0.278738	0.250362	0.299993	0.317291	0.381571	0.949178	0.280303	0.498762	0.285053	0.268257	0.351228	0.319292	0.945382	0.388436
5B015	Lan Xian Jie Yu	0.664722	0.624565	0.669364	0.635587	0.595724	0.606617	0.665675	0.59323	0.579509	0.608016	0.630195	0.581424	0.630886	0.622448	0.627544	0.578203	0.605942	0.314341	0.705758	0.643846	0.473253	0.414758	0.66816	0.596549	0.587929	0.647509	0.384651	0.628692	0.674077	0.680098	0.560162	0.565377	0.42709	0.607682	0.530565	0.671482	0.531868	0.582441	0.571702	0.357367	0.629074	0.683343	0.718821	0.702772	0.492883	0.679677	0.289785	0.561569
5B021	Zi Hai Yin Bo	0.560536	0.48586	0.434904	0.480874	0.575737	0.416302	0.620008	0.513884	0.344802	0.448641	0.329138	0.657114	0.423888	0.48599	0.492523	0.438288	0.391825	0.239805	0.455887	0.359343	0.422167	0.3093	0.586367	0.520317	0.573375	0.485458	0.302181	0.483291	0.477795	0.533649	0.371294	0.516118	0.450999	0.488717	0.383368	0.525001	0.510433	0.560916	0.46803	0.282183	0.45791	0.535079	0.607485	0.496718	0.379191	0.574385	0.234245	0.49763
5B031	Long You Er Qiao	0.509274	0.453584	0.377101	0.483503	0.583245	0.418432	0.654469	0.546662	0.371322	0.404019	0.3247	0.619981	0.393553	0.537183	0.481952	0.453127	0.370395	0.143969	0.491191	0.369202	0.411242	0.349212	0.567147	0.550452	0.533236	0.504409	0.309335	0.504384	0.477333	0.542176	0.361949	0.490289	0.394263	0.542789	0.38767	0.554774	0.442135	0.57463	0.445527	0.171786	0.480528	0.534173	0.612376	0.513609	0.372247	0.538275	0.129679	0.465869
5B036	Zhong Chuan Huang	0.502078	0.414228	0.398636	0.394842	0.560438	0.42884	0.595846	0.517089	0.326237	0.430083	0.317308	0.600738	0.338415	0.48451	0.478868	0.437725	0.365897	0.115041	0.423548	0.329763	0.343662	0.283545	0.51783	0.506006	0.572149	0.476386	0.27904	0.482413	0.41718	0.50362	0.319684	0.458205	0.42932	0.46762	0.335743	0.479034	0.430114	0.520269	0.403036	0.140518	0.380202	0.444954	0.595349	0.444093	0.330915	0.506901	0.102435	0.468499
5B037	Huang He	0.555597	0.472312	0.427725	0.454754	0.63222	0.455007	0.662302	0.571479	0.359248	0.443816	0.343789	0.673867	0.422401	0.554483	0.508282	0.492353	0.388679	0.206457	0.497584	0.39359	0.389117	0.329657	0.579611	0.558356	0.599733	0.495175	0.293825	0.514469	0.485242	0.553857	0.363232	0.499847	0.438504	0.542778	0.367077	0.573065	0.480647	0.588571	0.471294	0.235194	0.459244	0.535987	0.657677	0.52887	0.407837	0.579832	0.191008	0.500441
5B039	Hei Xuan Feng	0.429351	0.391528	0.373009	0.347428	0.453794	0.36159	0.496024	0.43036	0.258936	0.341355	0.258652	0.528791	0.335062	0.400495	0.396646	0.400745	0.339179	0.22859	0.384553	0.279577	0.320157	0.248912	0.509042	0.41534	0.46247	0.400243	0.306696	0.419289	0.381438	0.432354	0.418329	0.472049	0.578106	0.435	0.394545	0.401925	0.436474	0.508496	0.503554	0.238409	0.339222	0.43006	0.483759	0.381647	0.320846	0.463208	0.219624	0.527673
5B043	Jing Tai Lan	0.35237	0.420923	0.394937	0.440888	0.575629	0.486367	0.548023	0.591951	0.556653	0.398481	0.445838	0.503116	0.468346	0.563938	0.526955	0.537565	0.441922	0.138767	0.516332	0.436864	0.647716	0.632224	0.527159	0.539079	0.444582	0.552202	0.472895	0.487831	0.463769	0.509436	0.482187	0.574033	0.423875	0.579056	0.445275	0.495156	0.674713	0.550134	0.469388	0.172912	0.498812	0.529567	0.535388	0.51392	0.69673	0.452935	0.147926	0.524014
5B048	Yu Xiu	0.382946	0.43728	0.432137	0.454557	0.624123	0.545896	0.570786	0.60009	0.62772	0.449745	0.504199	0.511097	0.505343	0.607243	0.541633	0.550789	0.465402	0.136134	0.560857	0.467631	0.561929	0.56654	0.554985	0.582189	0.48024	0.603356	0.501066	0.519517	0.501833	0.582652	0.518263	0.60255	0.451192	0.630213	0.466151	0.541809	0.631418	0.577223	0.511716	0.176104	0.528796	0.566463	0.625698	0.59042	0.639887	0.501914	0.135125	0.565414
5B051	Meng Xiang	0.501421	0.417013	0.389116	0.479214	0.594279	0.402679	0.640023	0.558025	0.371018	0.370264	0.325651	0.632572	0.411168	0.525321	0.496679	0.462945	0.389047	0.177945	0.475333	0.386394	0.428477	0.341702	0.582799	0.538012	0.523399	0.491351	0.305964	0.484175	0.474816	0.503655	0.348232	0.542608	0.413689	0.52105	0.387782	0.540037	0.425204	0.565647	0.459629	0.210861	0.495247	0.544017	0.602683	0.520743	0.384175	0.529728	0.164538	0.45438
5B057	Lan hai Feng Yun	0.484371	0.410238	0.376193	0.415902	0.580569	0.374389	0.621146	0.528698	0.31699	0.391705	0.291375	0.584977	0.329843	0.50898	0.465118	0.423716	0.31494	0.126684	0.42333	0.31814	0.327354	0.260088	0.566753	0.492833	0.505542	0.465849	0.244254	0.474617	0.439348	0.474903	0.364078	0.529693	0.471943	0.50105	0.378966	0.504616	0.436365	0.590928	0.461994	0.154435	0.421598	0.494466	0.614935	0.488618	0.342255	0.557454	0.113873	0.495403
5B068	Tai Ping Hong	0.513118	0.447944	0.503095	0.546813	0.512634	0.551443	0.53685	0.505683	0.472118	0.357857	0.430873	0.486733	0.447122	0.580862	0.586333	0.512062	0.52831	0.185959	0.537715	0.499979	0.470099	0.47752	0.536384	0.499625	0.508901	0.548423	0.411443	0.552263	0.510577	0.505205	0.561044	0.587569	0.426423	0.573041	0.563873	0.457714	0.44225	0.579711	0.432554	0.217315	0.516282	0.518968	0.596307	0.505887	0.450007	0.439535	0.171188	0.555381
5B076	Yu Lou	0.245535	0.355829	0.332288	0.38217	0.428696	0.464756	0.331994	0.423182	0.453269	0.278484	0.398274	0.326405	0.371995	0.475699	0.450367	0.428235	0.403761	0.13393	0.424132	0.382722	0.493342	0.508464	0.377263	0.423688	0.329661	0.455093	0.485403	0.428273	0.380244	0.402565	0.565829	0.505013	0.408807	0.495328	0.514443	0.342814	0.486655	0.460837	0.435265	0.159947	0.44069	0.414125	0.446925	0.428846	0.543663	0.315696	0.139861	0.555405
5B078	Xi Shi	0.498017	0.49897	0.538656	0.574322	0.584508	0.603125	0.560871	0.563996	0.517559	0.444965	0.516772	0.493523	0.498847	0.634534	0.582973	0.564668	0.534519	0.188582	0.577139	0.55579	0.520131	0.532727	0.511392	0.567627	0.499048	0.578207	0.4871	0.582	0.552474	0.528574	0.554698	0.58405	0.405615	0.620513	0.600411	0.535717	0.496725	0.588053	0.472761	0.219633	0.599143	0.558704	0.616135	0.54749	0.536679	0.511904	0.174218	0.571481
6A070	Souvenir de Maxime Cornu	0.42891	0.57816	0.375204	0.537919	0.39363	0.46694	0.462044	0.456624	0.414547	0.365168	0.435182	0.386436	0.441044	0.45403	0.423238	0.359908	0.449512	0.192056	0.48094	0.438956	0.417541	0.461604	0.414097	0.447309	0.354992	0.490888	0.373962	0.491627	0.444994	0.424149	0.506189	0.520166	0.380438	0.505797	0.490866	0.400637	0.430559	0.472528	0.413606	0.222508	0.460514	0.446461	0.458495	0.447545	0.527698	0.356012	0.190574	0.506983
6A074	Shimano Fuji	0.500184	0.545748	0.521861	0.571241	0.477773	0.573242	0.526359	0.540007	0.500372	0.437396	0.530703	0.422869	0.495714	0.520669	0.516341	0.512993	0.534789	0.156318	0.527755	0.551432	0.475184	0.445397	0.482207	0.489059	0.456953	0.554214	0.409943	0.507328	0.494382	0.513018	0.488529	0.55396	0.364791	0.564375	0.463257	0.496967	0.457985	0.462051	0.453355	0.195899	0.523769	0.511652	0.521775	0.517015	0.520861	0.429683	0.144704	0.511316
6A077	Shiguregumo	0.411604	0.591138	0.399684	0.597557	0.547101	0.52999	0.626168	0.590482	0.578166	0.418689	0.49238	0.485027	0.505077	0.622038	0.514745	0.522738	0.514648	0.109143	0.575661	0.544563	0.493598	0.52435	0.46949	0.577354	0.424662	0.604085	0.418387	0.496313	0.486146	0.517125	0.492542	0.550839	0.437801	0.630868	0.464401	0.49556	0.469798	0.551857	0.554262	0.148896	0.637337	0.54873	0.549106	0.580315	0.575675	0.526158	0.0955023	0.48974
6A078	Choujuraku	0.416838	0.460804	0.429896	0.451891	0.575602	0.523592	0.538651	0.56281	0.517781	0.409232	0.482755	0.488172	0.441423	0.584962	0.491675	0.512926	0.449258	0.138531	0.497823	0.454414	0.454436	0.442565	0.461685	0.504233	0.481473	0.589056	0.378063	0.500617	0.448374	0.496864	0.478171	0.528472	0.40777	0.560828	0.451221	0.487521	0.490305	0.522805	0.446243	0.172709	0.477492	0.538766	0.56131	0.556398	0.482879	0.470719	0.126995	0.547427
6B047	High Noon	0.571146	0.596776	0.558597	0.61018	0.473325	0.510476	0.572931	0.52029	0.442202	0.403023	0.460106	0.618896	0.614712	0.540493	0.577599	0.47084	0.585879	0.498563	0.582187	0.590598	0.58279	0.504218	0.52127	0.568491	0.506099	0.560996	0.44394	0.543485	0.612067	0.572396	0.540796	0.520558	0.42606	0.537295	0.534422	0.47533	0.479087	0.526635	0.566722	0.532118	0.586558	0.603223	0.504907	0.510227	0.579304	0.487135	0.488019	0.5491
6B059	Yachiyo Tsubaki	0.448775	0.480421	0.436069	0.580851	0.585371	0.493746	0.635293	0.561702	0.492299	0.40834	0.457692	0.518999	0.499291	0.629382	0.55356	0.533457	0.554775	0.150094	0.508103	0.557138	0.509468	0.504633	0.502034	0.560614	0.482622	0.556686	0.413836	0.508574	0.512255	0.489953	0.478212	0.559238	0.4712	0.583375	0.536999	0.560631	0.488452	0.563399	0.555555	0.191636	0.63427	0.554428	0.538073	0.546763	0.528771	0.501178	0.138967	0.499081
6B067	Shima Dajin	0.4715	0.587198	0.487103	0.598887	0.548139	0.587422	0.505163	0.573167	0.543137	0.498376	0.595311	0.462676	0.52975	0.585274	0.521286	0.523569	0.56	0.175649	0.521147	0.543104	0.493144	0.543438	0.490546	0.527928	0.464171	0.61201	0.501064	0.552257	0.498662	0.526334	0.561175	0.595565	0.430627	0.590423	0.551996	0.49639	0.54168	0.510625	0.49786	0.216871	0.556926	0.555723	0.552443	0.556728	0.576772	0.442856	0.167506	0.584174
6B073	Kaou	0.602728	0.447906	0.62553	0.549341	0.419053	0.462111	0.525093	0.471367	0.370504	0.328813	0.410037	0.68194	0.653769	0.453934	0.599926	0.48538	0.538652	0.707513	0.590292	0.607917	0.606837	0.44052	0.549863	0.529338	0.519083	0.491903	0.466653	0.499319	0.657273	0.576943	0.51103	0.474896	0.40512	0.509103	0.489367	0.472877	0.461757	0.514301	0.55933	0.732438	0.514322	0.619487	0.426606	0.466433	0.518303	0.44948	0.691923	0.539125
7A043	Hakuo Jishi	0.481152	0.533431	0.505605	0.538872	0.435964	0.554401	0.472073	0.495476	0.44377	0.434747	0.510115	0.388797	0.440617	0.470344	0.467543	0.473537	0.497268	0.141744	0.469615	0.50283	0.423233	0.411176	0.435028	0.440758	0.423049	0.509051	0.381872	0.479221	0.440838	0.468615	0.454644	0.513712	0.340989	0.506494	0.43663	0.43947	0.427675	0.409457	0.408495	0.177188	0.475867	0.461042	0.487662	0.468186	0.482344	0.389875	0.134247	0.487949
7A047	Kohka Mon	0.392556	0.488563	0.355302	0.522374	0.371526	0.357062	0.444078	0.42292	0.362727	0.351505	0.343626	0.455933	0.418184	0.392427	0.406629	0.362643	0.447159	0.189916	0.374053	0.390579	0.405864	0.41714	0.364969	0.41414	0.400331	0.419754	0.370036	0.353727	0.383669	0.442566	0.411576	0.411567	0.447601	0.397111	0.38942	0.365643	0.454255	0.422014	0.477309	0.226215	0.453525	0.391363	0.350928	0.344588	0.429075	0.420934	0.191904	0.434361
7A068	Oukan	0.482927	0.642641	0.388258	0.618592	0.464397	0.479512	0.533574	0.51137	0.463536	0.403885	0.449758	0.483537	0.485701	0.519722	0.464824	0.445994	0.555269	0.185022	0.49029	0.5224	0.481313	0.499404	0.43205	0.529486	0.436862	0.53629	0.414592	0.494755	0.486375	0.495395	0.485421	0.519843	0.461138	0.524979	0.486891	0.459725	0.473154	0.513789	0.533814	0.224396	0.548753	0.469735	0.446116	0.470683	0.528257	0.462317	0.179928	0.495812
8A013	Hana Daijin	0.464808	0.536188	0.471069	0.542039	0.51303	0.529955	0.468302	0.541427	0.497811	0.419555	0.529741	0.451855	0.505018	0.54958	0.493689	0.483537	0.508822	0.224695	0.505776	0.504531	0.444481	0.51347	0.504189	0.478279	0.441648	0.584493	0.469877	0.52448	0.473075	0.493272	0.555047	0.579887	0.40752	0.560801	0.549519	0.442355	0.480814	0.510479	0.475726	0.258752	0.498946	0.552695	0.523389	0.536986	0.507254	0.401586	0.2117	0.570653
[truncated: 71 more columns]

## Sheet: Table S8
Table S8 The Euclidean distance for the representative cultivars based on the values of 24 phenotypic traits
Sample ID	Individual name	Luo Yang Hong	Hong Mei Gui	Guan Shi Hong Yu	Qing Zhao Si Pin	HuoLian Bi Yu	Yuan Hong Qiang	Chi Long Huan Cai	Hu Hong	Chun Zao	Hong Lou Duo Jin	Da Hong Yi Pin	Shou An Hong	Jian Rong	Cao Zhou Hong	Li Yuan Chun	Rou Fu Rong	Bi Hua Xiu Yue	Fen Yu Pan	Wan DieYun Feng	Fen Fu Rong	Yu Mian Tao Hua	Bi Hai Qing Tian	Lan Hai Bi Bo	Zi Lan Kui	Hui Er Qiao	Lan Fu Rong	Su Xin Lan	Chi Lan	Chun Lan	Cai Ye Lan Ju	Bai Yuan Fen	Xiang Yu	Xian Tao	Wan Hua Zheng Chun	Chun Lian	Gui Fei Cha Cui	Shao Nv Qun	Bai Hua Cong Xiao	Bai Yuan Chun Se	Xing Kong	Mo Run Jue Lun	Guan Qun Fang	Qing Long Yao Jin Mo	Mo Zi Lian	Mo Chi Jin Hui	Ye Guang Bai	Jia Li	Wan Shi Sheng Se
1A001	Luo Yang Hong	0	122.835	70.4461	114.577	105.345	135.848	353.308	203.385	88.8726	69.8038	82.4816	332.911	349.714	97.8008	154.456	40.8534	56.2602	57.0017	239.818	280.289	33.0497	412.86	41.7156	262.022	43.4007	202.986	112.022	306.473	310.025	113.419	84.4942	181.428	332.88	104.909	112.957	80.0114	37.8638	106.117	255.04	235.587	131.921	168.234	135.964	179.973	87.8004	306.742	65.0141	314.823
1A006	Hong Mei Gui	122.835	0	137.583	197.058	122.352	192.436	461.118	316.86	70.9936	170.199	93.4126	440.247	465.253	56.0006	104.658	108.967	99.4803	94.3683	352.17	248.694	104.971	363.338	122.393	371.315	127.435	146.142	56.4894	392.323	403.738	118.799	155.284	250.536	436.079	175.477	135.362	97.9278	145.38	41.5065	366.912	157.691	75.9992	273.327	57.59	215.328	86.7144	391.211	88.6146	411.598
1A016	Guan Shi Hong Yu	70.4461	137.583	0	65.7503	154.252	86.6933	338.796	208.668	108.556	44.6579	83.7485	313.25	338.036	140.458	200.048	38.3161	42.074	51.7173	232.653	340.652	52.6742	471.699	94.2832	249.457	85.9983	254.469	98.3455	265.313	275.406	59.8493	26.9017	120.549	310.915	152.37	50.7622	82.0672	64.8685	130.04	242.45	280.215	171.186	181.824	171.079	111.914	98.6857	264.784	67.6122	283.726
1A024	Qing Zhao Si Pin	114.577	197.058	65.7503	0	187.347	109.117	277.959	163.18	173.415	60.1259	148.446	251.58	282.332	197.081	246.743	96.2683	106.789	104.617	178.172	384.328	103.858	522.475	145.772	191.161	115.334	305.821	152.864	200.006	210.034	103.696	66.321	75.2936	247.671	163.687	87.947	118.887	106.786	193.75	185.602	339.14	233.568	145.886	225.034	90.018	163.627	199.578	132.86	218.68
1A039	HuoLian Bi Yu	105.345	122.352	154.252	187.347	0	234.417	395.437	242.933	142.014	166.087	157.193	383.5	406.907	85.2306	76.6036	121.144	133.859	109.858	288.171	201.749	104.255	346.546	125.916	309.369	76.0089	136.191	135.117	359.701	363.057	172.392	177.426	260.607	378.979	67.2143	180.225	89.851	142.834	128.971	309.088	191.96	138.254	189.451	91.6191	243.193	154.427	359.59	139.404	366.191
1A053	Yuan Hong Qiang	135.848	192.436	86.6933	109.117	234.417	0	355.452	245.784	143.412	86.7385	109.561	323.455	339.991	201.772	271.456	113.981	105.3	131.563	256.736	405.553	130.414	525.274	136.896	271.359	165.999	316.566	156.527	273.181	284.163	104.87	61.5915	109.796	325.455	230.965	91.0698	166.085	107.185	175.002	258.711	328.623	212.243	237.754	236.244	121.956	125.295	272.801	111.899	294.164
1B011	Chi Long Huan Cai	353.308	461.118	338.796	277.959	395.437	355.452	0	160.246	435.764	309.337	414.192	39.6887	77.9371	443.573	471.594	358.903	375.424	368.323	115.473	569.729	359.376	716.04	382.184	91.475	342.229	527.77	423.805	146.185	111.877	380.423	335.172	274.759	44.5556	333.686	364.57	369.402	345.08	455.957	102.645	578.236	484.873	208.673	470.639	325.053	427.191	151.003	398.887	93.6288
1B012	Hu Hong	203.385	316.86	208.668	163.18	242.933	245.784	160.246	0	290.589	176.103	274.643	151.309	166.57	291.082	318.574	218.069	237.213	228.781	52.0672	413.602	215.108	558.327	231.769	77.4874	191.724	370.949	289.448	185.757	167.689	259.364	210.077	199.562	154.335	179.964	246.561	230.492	200.416	308.563	77.3368	421.219	331.905	59.1384	319.985	241.382	284.92	188.965	258.126	161.311
1B029	Chun Zao	88.8726	70.9936	108.556	173.415	142.014	143.412	435.764	290.589	0	129.915	33.9526	412.273	428.905	71.3579	145.693	81.6834	67.8103	85.8712	323.599	273.531	84.2016	385.707	69.4287	344.565	117.11	178.532	83.9876	373.183	381.576	111.487	117.042	223.038	412.107	176.227	120.897	112.65	95.5218	35.8035	336.265	185.23	69.5073	256.547	106.455	204.513	20.095	372.754	41.5029	388.787
1B036	Hong Lou Duo Jin	69.8038	170.199	44.6579	60.1259	166.087	86.7385	309.337	176.103	129.915	0	105.167	283.713	302.239	161.213	220.092	62.9572	73.1177	83.8747	199.913	349.793	72.1818	482.165	91.5331	219.019	90.9553	271.466	138.48	249.536	254.657	102.017	38.6713	116.374	284.411	148.508	89.7899	111.742	49.5685	155.846	209.537	300.332	189.811	157.134	197.051	131.913	119.016	249.818	92.292	261.162
1B037	Da Hong Yi Pin	82.4816	93.4126	83.7485	148.446	157.193	109.561	414.192	274.643	33.9526	105.167	0	388.801	405.803	98.9529	172.824	66.6469	48.7247	77.0159	303.651	304.176	75.6626	418.85	67.6605	323.55	115.501	210.613	85.0671	346.758	355.874	90.3794	87.4152	192.427	388.946	181.029	96.0889	111.156	78.3229	66.693	314.367	219.105	103.269	245.31	134.226	177.355	17.49	346.313	23.1571	363.733
1B057	Shou An Hong	332.911	440.247	313.25	251.58	383.5	323.455	39.6887	151.309	412.273	283.713	388.801	0	69.4144	425.436	458.67	336.05	351.269	346.497	100.883	563.555	338.116	709.117	360.751	75.3346	325.108	515.416	400.975	117.544	82.2249	353.918	307.514	241.663	27.5169	324.344	337.224	350.468	321.821	434.158	81.1696	562.661	464.789	201.538	453.931	295.004	402.495	122.762	374.546	64.9285
2A027	Jian Rong	349.714	465.253	338.036	282.332	406.907	339.991	77.9371	166.57	428.905	302.239	405.803	69.4144	0	445.011	481.405	358.526	373.521	372.819	121.176	575.667	360.749	716.46	371.646	108.206	347.664	532.784	430.679	178.107	143.999	384.853	329.491	274.944	96.3899	345.801	367.729	381.171	334.57	453.467	102.425	578.159	479.438	224.494	477.526	335.033	418.442	183.495	393.631	129.105
2A053	Cao Zhou Hong	97.8008	56.0006	140.458	197.081	85.2306	201.772	443.573	291.082	71.3579	161.213	98.9529	425.436	445.011	0	74.8206	103.539	102.208	95.6185	331.478	210.408	93.6897	333.899	93.3878	353.253	101.872	115.882	94.3674	392.075	398.787	145.158	158.747	260.305	423.16	138.549	157.256	98.5314	125.821	48.3555	348.556	142.247	56.3664	246.21	44.0626	237.423	89.2731	391.68	90.5925	404.338
2A086	Li Yuan Chun	154.456	104.658	200.048	246.743	76.6036	271.456	471.594	318.574	145.693	220.092	172.824	458.67	481.405	74.8206	0	163.854	167.512	149.943	363.452	154.425	150.023	287.553	158.838	384.809	139.585	67.6754	144.378	429.106	434.886	201.744	222.107	315.097	454.103	142.412	215.006	134.164	188.81	117.449	383.701	122.07	109.031	265.923	48.6614	287.792	163.836	428.609	162.068	439.133
2B002	Rou Fu Rong	40.8534	108.967	38.3161	96.2683	121.144	113.981	358.903	218.069	81.6834	62.9572	66.6469	336.05	358.526	103.539	163.854	0	21.6351	26.1055	249.046	302.715	17.4887	433.573	66.3294	268.225	59.3877	216.879	82.0457	295.405	303.471	73.6603	58.9526	158.055	334.026	128.754	74.1597	61.2955	52.711	99.323	261.901	244.379	137.545	184.024	136.263	146.107	77.1252	295.058	45.2014	310.466
2B005	Bi Hua Xiu Yue	56.2602	99.4803	42.074	106.789	133.859	105.3	375.424	237.213	67.8103	73.1177	48.7247	351.269	373.521	102.208	167.512	21.6351	0	33.4928	266.336	307.932	35.3134	434.409	69.5466	285.013	79.0268	217.833	71.2142	306.73	316.245	62.9791	58.112	160.963	349.389	148.246	66.0167	71.0747	61.1392	88.1028	277.999	239.443	129.606	204.901	134.548	144.73	60.9396	306.196	28.2659	324.029
2B012	Fen Yu Pan	57.0017	94.3683	51.7173	104.617	109.858	131.563	368.323	228.781	85.8712	83.8747	77.0159	346.497	372.819	95.6185	149.943	26.1055	33.4928	0	260.41	295.144	24.1031	427.25	84.3901	278.551	58.7575	206.955	62.8861	301.017	310.763	66.5451	76.0926	166.819	342.592	125.58	72.203	38.0681	77.6769	94.6874	274.033	236.349	135.721	190.205	121.726	145.028	85.7299	300.301	55.2396	318.196
2B018	Wan DieYun Feng	239.818	352.17	232.653	178.172	288.171	256.736	115.473	52.0672	323.599	199.913	303.651	100.883	121.176	331.478	363.452	249.046	266.336	260.41	0	464.28	248.831	608.799	267.621	28.5879	231.374	417.646	319.143	146.991	123.584	280.296	229.997	194.841	106.255	227.577	265.265	264.453	231.795	344.122	26.3282	465.651	370.98	106.192	361.077	244.642	315.709	151.02	288.367	115.149
2B019	Fen Fu Rong	280.289	248.694	340.652	384.328	201.749	405.553	569.729	413.602	273.531	349.793	304.176	563.555	575.667	210.408	154.425	302.715	307.932	295.144	464.28	0	288.352	151.385	273.758	488.452	269.323	105.017	295.935	556.853	556.293	351.901	359.87	456.358	561.823	244.031	363.711	282.419	310.204	248.883	487.544	142.839	214.605	362.938	193.855	437.729	291.474	557.197	297.734	556.961
2B036	Yu Mian Tao Hua	33.0497	104.971	52.6742	103.858	104.255	130.414	359.376	215.108	84.2016	72.1818	75.6626	338.116	360.749	93.6897	150.023	17.4887	35.3134	24.1031	248.831	288.352	0	421.371	64.6781	268.671	43.7673	204.419	83.3206	300.476	307.61	84.9654	74.218	169.808	335.749	113.053	87.1101	51.8825	57.496	97.2865	263.197	235.729	132.785	177.516	125.899	157.423	83.4635	300.185	53.8549	313.94
2B045	Bi Hai Qing Tian	412.86	363.338	471.699	522.475	346.546	525.274	716.04	558.327	385.707	482.165	418.85	709.117	716.46	333.899	287.553	433.573	434.409	427.25	608.799	151.385	421.371	0	397.194	634.061	409.634	223.089	417.442	703.288	702.988	477.175	488.268	591.023	708.957	392.213	490.572	419.291	438.125	360.467	631.418	213.381	317.654	510.417	315.836	570.012	403.535	703.603	418.329	703.933
2B046	Lan Hai Bi Bo	41.7156	122.393	94.2832	145.772	125.916	136.896	382.184	231.769	69.4287	91.5331	67.6605	360.751	371.646	93.3878	158.838	66.3294	69.5466	84.3901	267.621	273.758	64.6781	397.194	0	290.996	81.7375	195.563	124.323	338.109	340.864	131.437	100.758	204.755	362.978	134.779	132.34	112.043	43.2222	93.0105	281.746	218.718	109.596	201.291	136.833	205.385	67.4373	338.569	60.4866	345.525
2B050	Zi Lan Kui	262.022	371.315	249.457	191.161	309.369	271.359	91.475	77.4874	344.565	219.019	323.55	75.3346	108.206	353.253	384.809	268.225	285.013	278.551	28.5879	488.452	268.671	634.061	290.996	0	252.464	440.733	335.569	126.149	99.6955	294.104	246.566	199.796	78.2657	249.544	278.628	281.547	253.926	364.915	22.9111	488.912	393.704	127.124	381.688	249.759	336.24	130.525	308.07	89.3298
2B059	Hui Er Qiao	43.4007	127.435	85.9983	115.334	76.0089	165.999	342.229	191.724	117.11	90.9553	115.501	325.108	347.664	101.872	139.585	59.3877	79.0268	58.7575	231.374	269.323	43.7673	409.634	81.7375	252.464	0	196.646	114.215	297.581	301.356	121.985	107.102	188.88	322.265	69.498	123.095	58.3103	77.459	123.431	249.155	239.42	149.403	147.028	129.973	181.763	120.257	297.649	94.6336	305.618
2B061	Lan Fu Rong	202.986	146.142	254.469	305.821	136.191	316.566	527.77	370.949	178.532	271.466	210.613	515.416	532.784	115.882	67.6754	216.879	217.833	206.955	417.646	105.017	204.419	223.089	195.563	440.733	196.646	0	196.863	491.946	496.204	256.484	273.626	373.118	512.693	195.852	270.181	197.527	232.959	149.53	438.278	69.6187	118.983	320.266	94.0356	347.81	197.716	491.689	205.606	499.79
2B064	Su Xin Lan	112.022	56.4894	98.3455	152.864	135.117	156.527	423.805	289.448	83.9876	138.48	85.0671	400.975	430.679	94.3674	144.378	82.0457	71.2142	62.8861	319.143	295.935	83.3206	417.442	124.323	335.569	114.215	196.863	0	343.764	357.874	65.9807	116.97	200.534	395.383	172.699	83.959	69.628	129.849	77.076	331.659	213.965	123.671	249.345	103.701	160.067	89.0869	342.282	74.4554	367.136
2B067	Chi Lan	306.473	392.323	265.313	200.006	359.701	273.181	146.185	185.757	373.183	249.536	346.758	117.544	178.107	392.075	429.106	295.405	306.73	301.017	146.991	556.853	300.476	703.288	338.109	126.149	297.581	491.946	343.764	0	35.3833	289.731	260.134	169.095	101.693	313.787	273.214	303.799	296.59	393.216	131.899	533.763	432.483	213.459	415.838	209.991	362.495	5.8894	332.572	53.0786
2B075	Chun Lan	310.025	403.738	275.406	210.034	363.057	284.163	111.877	167.689	381.576	254.657	355.874	82.2249	143.999	398.787	434.886	303.471	316.245	310.763	123.584	556.293	307.61	702.988	340.864	99.6955	301.356	496.204	357.874	35.3833	0	305.706	269.928	186.157	67.523	312.393	288.93	313.997	299.615	402.378	106.058	539.942	439.157	202.953	424.26	232.584	371.105	40.5717	341.54	18.3371
2B079	Cai Ye Lan Ju	113.419	118.799	59.8493	103.696	172.392	104.87	380.423	259.364	111.487	102.017	90.3794	353.918	384.853	145.158	201.744	73.6603	62.9791	66.5451	280.296	351.901	84.9654	477.175	131.437	294.104	121.985	256.484	65.9807	289.731	305.706	0	70.4407	137.341	348.739	187.567	19.4262	87.4073	115.686	124.316	288.737	274.857	172.091	229.475	164.892	98.1937	104.432	288.137	80.1661	316.438
3A020	Bai Yuan Fen	84.4942	155.284	26.9017	66.321	177.426	61.5915	335.172	210.077	117.042	38.6713	87.4152	307.514	329.491	158.747	222.107	58.9526	58.112	76.0926	229.997	359.87	74.218	488.268	100.758	246.566	107.102	273.626	116.97	260.134	269.928	70.4407	0	107.824	306.776	172.274	56.8966	108.366	66.5725	143.454	237.467	296.046	183.255	190.319	191.859	108.998	103.804	259.735	77.2834	278.609
4A016	Xiang Yu	181.428	250.536	120.549	75.2936	260.607	109.796	274.759	199.562	223.038	116.374	192.427	241.663	274.944	260.305	315.097	158.055	160.963	166.819	194.841	456.358	169.808	591.023	204.755	199.796	188.88	373.118	200.534	169.095	186.157	137.341	107.824	0	237.929	238.587	118.587	184.4	164.323	246.936	191.999	399.792	289.587	200.421	287.865	68.1386	209.377	167.914	183.123	199.078
3A026	Xian Tao	332.88	436.079	310.915	247.671	378.979	325.455	44.5556	154.335	412.107	284.411	388.946	27.5169	96.3899	423.16	454.103	334.026	349.389	342.592	106.255	561.823	335.749	708.957	362.978	78.2657	322.265	512.693	395.383	101.693	67.523	348.739	306.776	237.929	0	320.771	332.524	344.197	323.997	432.5	89.7602	560.983	464.577	199.101	449.613	286.954	402.849	106.525	373.791	49.2599
3A028	Wan Hua Zheng Chun	104.909	175.477	152.37	163.687	67.2143	230.965	333.686	179.964	176.227	148.508	181.029	324.344	345.801	138.549	142.412	128.754	148.246	125.58	227.577	244.031	113.053	392.213	134.779	249.544	69.498	195.852	172.699	313.787	312.393	187.567	172.274	238.587	320.771	0	188.689	110.207	135.961	175.353	250.165	253.055	188.494	125.582	155.987	236.207	182.823	314.356	161.295	313.24
3A047	Chun Lian	112.957	135.362	50.7622	87.947	180.225	91.0698	364.57	246.561	120.897	89.7899	96.0889	337.224	367.729	157.256	215.006	74.1597	66.0167	72.203	265.265	363.711	87.1101	490.572	132.34	278.628	123.095	270.181	83.959	273.214	288.93	19.4262	56.8966	118.587	332.524	188.689	0	95.2607	110.59	137.513	272.679	289.922	184.344	220.068	179.817	84.3511	111.686	271.718	85.8728	299.775
3A064	Gui Fei Cha Cui	80.0114	97.9278	82.0672	118.887	89.851	166.085	369.402	230.492	112.65	111.742	111.156	350.468	381.171	98.5314	134.164	61.2955	71.0747	38.0681	264.453	282.419	51.8825	419.291	112.043	281.547	58.3103	197.527	69.628	303.799	313.997	87.4073	108.366	184.4	344.197	110.207	95.2607	0	108.714	110.515	280.035	234.428	148.227	185.07	112.987	156.609	116.987	302.878	89.6462	321.003
3A065	Shao Nv Qun	37.8638	145.38	64.8685	106.786	142.834	107.185	345.08	200.416	95.5218	49.5685	78.3229	321.821	334.57	125.821	188.81	52.711	61.1392	77.6769	231.795	310.204	57.496	438.125	43.2222	253.926	77.459	232.959	129.849	296.59	299.615	115.686	66.5725	164.323	323.997	135.961	110.59	108.714	0	122.489	244.094	259.128	148.586	175.477	166.453	172.793	86.9165	297.109	67.1586	304.755
3A066	Bai Hua Cong Xiao	106.117	41.5065	130.04	193.75	128.971	175.002	455.957	308.563	35.8035	155.846	66.693	434.158	453.467	48.3555	117.449	99.323	88.1028	94.6874	344.122	248.883	97.2865	360.467	93.0105	364.915	123.431	149.53	77.076	393.216	402.378	124.316	143.454	246.936	432.5	175.353	137.513	110.515	122.489	0	358.327	155.969	48.5434	269.186	74.3651	221.315	54.5016	392.569	67.6147	409.548
3A071	Bai Yuan Chun Se	255.04	366.912	242.45	185.602	309.088	258.711	102.645	77.3368	336.265	209.537	314.367	81.1696	102.425	348.556	383.701	261.901	277.999	274.033	26.3282	487.544	263.197	631.418	281.746	22.9111	249.155	438.278	331.659	131.899	106.058	288.737	237.467	191.999	89.7602	250.165	272.679	280.035	244.094	358.327	0	484.389	386.607	130.804	378.971	245.881	327.152	136.381	300.038	97.1661
3B032	Xing Kong	235.587	157.691	280.215	339.14	191.96	328.623	578.236	421.219	185.23	300.332	219.105	562.661	578.159	142.247	122.07	244.379	239.443	236.349	465.651	142.839	235.729	213.381	218.718	488.912	239.42	69.6187	213.965	533.763	539.942	274.857	296.046	399.792	560.983	253.055	289.922	234.428	259.128	155.969	484.389	0	117.171	373.895	123.015	371.642	203.612	533.337	220.781	544.823
3B034	Mo Run Jue Lun	131.921	75.9992	171.186	233.568	138.254	212.243	484.873	331.905	69.5073	189.811	103.269	464.789	479.438	56.3664	109.031	137.545	129.606	135.721	370.98	214.605	132.785	317.654	109.596	393.704	149.403	118.983	123.671	432.483	439.157	172.091	183.255	289.587	464.577	188.494	184.344	148.227	148.586	48.5434	386.607	117.171	0	291.776	76.9749	268.313	87.5104	432.174	107.297	445.061
3B048	Guan Qun Fang	168.234	273.327	181.824	145.886	189.451	237.754	208.673	59.1384	256.547	157.134	245.31	201.538	224.494	246.21	265.923	184.024	204.901	190.205	106.192	362.938	177.516	510.417	201.291	127.124	147.028	320.266	249.345	213.459	202.953	229.475	190.319	200.421	199.101	125.582	220.068	185.07	175.477	269.186	130.804	373.895	291.776	0	270.859	226.903	254.068	215.473	226.298	199.634
3B049	Qing Long Yao Jin Mo	135.964	57.59	171.079	225.034	91.6191	236.244	470.639	319.985	106.455	197.051	134.226	453.931	477.526	44.0626	48.6614	136.263	134.548	121.726	361.077	193.855	125.899	315.836	136.833	381.688	129.973	94.0356	103.701	415.838	424.26	164.892	191.859	287.865	449.613	155.987	179.817	112.987	166.453	74.3651	378.971	123.015	76.9749	270.859	0	256.797	124.812	415.084	125.76	430.176
3B054	Mo Zi Lian	179.973	215.328	111.914	90.018	243.193	121.956	325.053	241.382	204.513	131.913	177.355	295.004	335.033	237.423	287.792	146.107	144.73	145.028	244.642	437.729	157.423	570.012	205.385	249.759	181.763	347.81	160.067	209.991	232.584	98.1937	108.998	68.1386	286.954	236.207	84.3511	156.609	172.793	221.315	245.881	371.642	268.313	226.903	256.797	0	193.684	207.497	167.292	246.6
3B057	Mo Chi Jin Hui	87.8004	86.7144	98.6857	163.627	154.427	125.295	427.191	284.92	20.095	119.016	17.49	402.495	418.442	89.2731	163.836	77.1252	60.9396	85.7299	315.709	291.474	83.4635	403.535	67.4373	336.24	120.257	197.716	89.0869	362.495	371.105	104.432	103.804	209.377	402.849	182.823	111.686	116.987	86.9165	54.5016	327.152	203.612	87.5104	254.068	124.812	193.684	0	362.117	32.8346	378.612
4A020	Ye Guang Bai	306.742	391.211	264.784	199.578	359.59	272.801	151.003	188.965	372.754	249.818	346.313	122.762	183.495	391.68	428.609	295.058	306.196	300.301	151.02	557.197	300.185	703.603	338.569	130.525	297.649	491.689	342.282	5.8894	40.5717	288.137	259.735	167.914	106.525	314.356	271.718	302.878	297.109	392.569	136.381	533.337	432.174	215.473	415.084	207.497	362.117	0	332.14	58.1838
4A022	Jia Li	65.0141	88.6146	67.6122	132.86	139.404	111.899	398.887	258.126	41.5029	92.292	23.1571	374.546	393.631	90.5925	162.068	45.2014	28.2659	55.2396	288.367	297.734	53.8549	418.329	60.4866	308.07	94.6336	205.606	74.4554	332.572	341.54	80.1661	77.2834	183.123	373.791	161.295	85.8728	89.6462	67.1586	67.6147	300.038	220.781	107.297	226.298	125.76	167.292	32.8346	332.14	0	349.122
4A023	Wan Shi Sheng Se	314.823	411.598	283.726	218.68	366.191	294.164	93.6288	161.311	388.787	261.162	363.733	64.9285	129.105	404.338	439.133	310.466	324.029	318.196	115.149	556.961	313.94	703.933	345.525	89.3298	305.618	499.79	367.136	53.0786	18.3371	316.438	278.609	199.078	49.2599	313.24	299.775	321.003	304.755	409.548	97.1661	544.823	445.061	199.634	430.176	246.6	378.612	58.1838	349.122	0
4A026	Yu Pan Sheng Yan	76.8398	111.881	141.66	189.952	80.4528	200.945	412.233	254.67	93.1478	145.813	112.405	395.937	408.544	59.0962	101.731	104.651	111.246	107.989	298.123	207.334	92.7774	336.732	67.5309	322.341	85.8981	134.454	135.933	378.182	379.829	168.481	156.769	257.754	396.408	110.15	174.736	115.653	103.192	91.1506	316.424	169.912	87.0887	212.891	95.7695	249.988	104.715	378.595	102.62	383.1
4A039	Qing Xin Bai	107.841	123.072	51.3242	97.4021	173.926	93.7304	374.823	253.288	108.709	92.346	84.9151	347.865	377.25	146.158	205.273	68.5527	57.5232	65.6217	273.836	353.791	81.384	479.097	124.842	288.072	119.65	259.173	72.8136	285.78	300.987	11.9292	59.3999	131.003	343.469	186.447	13.6651	90.5511	106.973	124.772	281.949	277.434	171.829	225.157	168.752	97.2208	100.025	284.355	75.1826	311.525
4A044	Su Xin Bai	136.153	156.847	70.0239	88.3023	200.123	97.8995	358.84	250.461	146.323	104.717	121.097	330.581	364.46	181.523	236.285	97.8901	91.4724	94.7723	264.817	386.615	110.221	514.355	157.353	275.718	142.871	293.077	102.718	258.907	277.175	38.3301	72.7305	104.848	324.619	205.571	26.2435	112.398	132.621	161.93	270.488	313.07	209.347	226.601	201.539	60.3483	136.73	257.026	111.596	289.157
4A049	Hong Ban Bai	167.805	205.178	98.3343	88.9035	242.029	90.8639	336.288	245.883	185.532	116.978	155.904	304.789	338.823	226.835	283.73	134.036	129.562	137.171	250.509	431.941	147.667	560.515	187.757	258.1	177.43	340.242	152.31	227.004	247.094	86.641	89.0872	65.9256	299.562	237.379	70.515	156.407	155.447	206.056	251.417	359.901	252.159	233.326	249.971	33.5412	172.743	225.024	149.054	260.51
4A053	Bai Ju	83.6049	51.7458	115.435	177.413	111.251	167.362	434.73	285.854	34.1713	138.046	61.5047	413.693	432.445	38.0934	112.314	81.5694	74.1121	78.5709	322.378	245.544	77.3071	363.89	73.152	343.643	100.907	150.277	77.2191	376.404	384.253	119.053	130.219	234.791	412.265	153.239	130.353	95.2025	103.119	24.01	337.207	165.906	57.4677	246.211	74.8528	213.308	51.6912	375.958	56.3825	390.774
4A054	Yue Guang	309.326	400.825	272.995	207.471	361.872	282.121	120.773	172.319	379.789	253.731	353.968	92.0288	154.005	397.113	433.155	301.543	314.011	308.242	129.828	556.267	305.843	703.078	340.586	106.637	300.28	495.017	354.208	25.6552	10.288	301.692	267.801	182.147	76.2745	312.395	285.046	311.075	299.29	400.242	113.275	538.439	437.73	205.195	421.963	226.796	369.321	30.8447	339.547	27.4391
4A057	Yue Gong Zhu Guang	78.9946	78.4652	86.5719	152.064	143.709	123.595	418.1	276.253	24.0729	111.068	17.4858	393.804	412.106	83.4581	156.9	63.4452	46.7154	69.6636	307.199	290.327	69.6912	406.497	66.7951	327.198	107.98	195.956	74.6284	351.69	360.896	91.0821	95.1464	200.336	393.206	172.085	99.2213	100.602	82.3849	52.3689	319.008	206.145	91.8698	243.656	117.798	182.03	17.0107	351.204	19.5106	368.549
4A074	Kun Shan Ye Guang	307.683	394.221	267.491	202.052	360.078	276.243	141.666	183.758	375.2	251.286	349.002	113.637	175.05	393.411	429.856	297.192	308.794	302.773	144.558	556.794	301.998	703.439	339.484	123.208	298.389	492.656	345.975	5.62528	31.5838	292.43	262.517	172.623	97.1749	313.483	275.978	305.25	298.091	395.116	129.534	534.991	434.099	211.965	417.152	213.554	364.669	9.3777	334.684	48.9405
4A075	Zi Ban Bai	159.638	202.506	90.6926	74.8087	231.725	95.189	324.529	232.073	184.232	108.451	155.377	293.926	328.995	221.617	276.493	126.783	124.696	129.462	237.714	424.306	139.473	555.227	182.475	245.49	166.544	334.433	149.366	217.57	237.005	84.4641	83.8318	59.5373	288.211	224.529	67.5695	146.778	149.009	204.068	239.54	357.008	250.001	218.344	244.707	27.6954	172.188	215.671	146.365	250.005
4A081	Lv Mu Yin Yu	322.717	427.89	299.006	236.408	376.428	306.842	61.0634	151.027	399.94	270.751	375.473	23.0277	83.2737	415.456	450.798	323.551	337.977	333.867	99.7818	560.407	326.456	705.965	350.717	73.9078	315.83	508.467	386.962	97.0282	62.0507	337.893	292.605	222.107	30.0742	319.404	320.902	338.651	310.778	422.219	77.8837	554.164	454.381	199.301	443.936	275.694	389.638	102.392	361.519	46.0842
4A082	Dou Lv	318.865	415.97	289.25	224.252	367.861	301.829	86.172	160.62	393.962	266.624	369.432	60.6896	127.348	407.935	441.271	315.221	329.23	322.639	114.626	557.597	318.211	705.006	350.008	87.8273	308.601	501.947	371.989	60.0438	26.9993	322.36	284.812	207.115	41.7164	314.011	305.944	324.524	309.646	414.236	97.6561	547.961	449.348	198.95	433.365	253.651	384.13	64.8817	354.453	10.2661
4A084	Lv Rong Duo Bian	395.703	509.374	392.035	335.987	433.08	409.617	77.4964	193.926	480.997	358.497	461.796	109.13	91.4751	484.981	509.32	407.794	425.455	418.805	159.567	590.809	406.719	733.679	421.404	145.304	385.29	560.5	477.592	223.246	188.532	438.815	388.603	340.283	121.742	367.682	423.475	419.993	387.777	501.173	152.373	613.134	524.729	244.013	513.256	392.804	473.288	228.183	446.857	170.341
4A088	Cui Mu	305.919	394.346	266.271	200.896	360.135	273.466	137.578	180.059	373.785	248.86	347.355	107.902	167.812	392.808	430.174	296.051	307.665	302.393	139.632	556.381	301.03	702.733	337.083	118.28	297.575	492.488	346.493	10.497	26.0897	292.592	260.695	171.141	93.1078	313.001	275.871	305.73	295.465	394.303	123.539	534.523	432.906	210.193	417.332	214.566	362.992	16.1767	333.259	44.0349
4A090	Lv Xiang Qiu	412.715	527.783	412.271	357.877	448.703	429.816	104.807	211.106	498.411	377.638	479.977	135.411	108.769	501.35	524.598	426.706	444.602	438.21	180.215	600.381	425.214	741.585	437.211	168.459	402.705	573.931	497.794	250.379	215.555	460.428	408.828	364.081	148.982	382.62	445.253	439.549	404.817	518.582	174.347	627.006	540.353	260.779	529.987	417.212	490.969	255.346	465.259	197.409
4B005	Tong Yun	33.6022	100.959	89.0367	142.951	101.751	147.283	385.873	234.696	63.171	96.8168	67.4985	365.537	381.001	71.0962	135.25	53.6159	58.8984	64.5858	272.112	259.875	46.8643	387.466	29.1474	294.586	63.313	178.205	103.658	338.053	342.377	120.141	102.831	206.451	365.712	119.253	124.014	87.1701	55.9258	77.9263	287.397	205.46	99.8142	198.179	112.627	199.324	66.3991	338.229	53.2058	347.405
4B018	Zi Yu Lan	117.698	133.611	58.914	101.968	189.705	81.0789	378.097	259.887	113.39	95.5232	86.5651	349.78	377.967	157.801	219.605	79.8028	66.9213	80.7605	278.115	366.836	94.1595	489.823	130.845	291.969	133.651	271.414	85.4179	286.454	302.085	25.9361	58.9922	126.204	346.113	201.214	20.2422	107.896	111.614	132.417	284.801	286.602	178.861	235.132	181.717	94.4978	102.468	285.017	80.9637	313.079
4B025	Wu Yi Zi	110.026	180.918	100.425	82.2502	130.721	178.221	288.483	157.822	180.467	105.352	169.143	271.807	307.396	172.15	198.591	103.158	121.391	97.2765	188.66	331.605	97.2603	477.095	151.55	203.34	79.9169	262.768	146.337	231.014	237.992	129.104	119.603	151.044	263.842	101.803	124.254	84.0397	127.777	187.675	205.029	308.911	222.201	113.82	190.249	143.669	179.36	230.51	147.571	243.417
4B027	Bai Gen Shou An Hong	343.863	449.815	326.172	264.231	387.678	342.047	19.5638	156.15	425.064	297.946	402.808	27.2287	83.8599	434.221	463.49	347.551	363.62	356.623	109.419	565.838	348.565	712.624	373.325	83.0659	332.928	520.769	411.035	126.682	92.4392	366.271	322.368	258.404	25.2176	327.348	350.253	357.888	335.359	445.338	94.7882	570.341	475.639	203.301	461.024	308.19	416.191	131.523	387.517	74.1878
4B028	Xiao Ye Zi	126.581	46.408	159.34	220.98	123.465	208.515	477.057	326.265	67.1732	183.689	99.7904	457.151	476.248	39.913	93.312	125.839	117.917	118.529	364.776	218.573	120.273	328.001	113.641	386.245	137.485	117.34	98.3961	419.131	427.541	153.561	174.583	277.682	455.154	178.37	167.7	126.106	147.826	33.9588	380.551	123.146	31.599	283.446	52.0434	250.634	86.5764	418.515	99.5252	434.066
4B029	Hong Hui	39.3929	111.975	47.8111	107.903	132.582	104.41	367.384	225.513	68.8568	62.43	50.2719	343.628	362.017	103.653	170.196	24.2975	23.992	47.1543	256.082	303.519	34.6873	430.206	49.0331	276.334	73.2262	217.571	92.2286	306.685	313.67	84.0187	58.3528	164.557	343.355	140.865	83.7014	83.274	38.2607	93.6545	268.199	240.579	128.754	195.163	141.029	157.751	61.1093	306.547	33.0253	320.429
4B038	Pan Zhong Qu Guo	108.797	106.505	63.0539	115.492	169.794	103.223	392.961	268.1	95.2637	104.281	74.5146	366.408	394.922	134.017	194.248	70.1801	55.1273	64.6711	290.606	342.798	81.8905	465.095	121.64	305.583	121.992	245.966	57.712	305.283	320.358	18.5123	72.2909	150.184	362.173	189.158	32.5912	89.7868	110.54	109.078	299.406	261.192	156.723	237.853	155.235	114.483	88.1144	303.839	66.8625	330.757
4B041	Zi Chong Lou	413.056	528.42	412.783	358.584	449.509	429.883	106.533	211.741	498.655	377.933	480.194	136.515	108.16	501.839	525.346	427.195	445.05	438.872	180.897	600.853	425.752	741.818	437.29	169.421	403.347	574.472	498.564	251.857	216.965	461.152	409.194	364.718	150.576	383.427	445.941	440.449	404.937	518.967	174.914	627.377	540.592	261.714	530.668	418.164	491.155	256.849	465.578	198.85
4B059	Ya Pian Zi	159.731	189.622	91.4664	84.1724	223.059	109.228	338.73	243.441	179.349	117.522	152.982	309.514	347.024	212.729	264.56	123.93	120.968	121.925	251.822	414.898	135.616	545.51	183.956	259.574	163.049	323.519	134.59	230.432	251.05	72.1369	90.7348	81.2455	302.315	220.988	58.7671	135.396	154.123	195.531	255.168	346.006	242.731	224.487	232.185	26.12	169.057	228.214	142.938	264.143
4B064	Zi Qi Dong Lai	81.1554	60.7922	111.967	162.674	68.796	185.896	411	263.164	83.9037	137.571	98.7335	392.913	417.748	45.2635	89.0797	77.3797	80.7025	61.4855	301.713	237.21	65.4093	368.925	95.8392	321.597	71.9393	147.075	70.1367	353.906	362.114	115.955	134.776	227.896	388.671	115.875	127.575	54.2345	113.817	69.8286	318.58	181.182	98.4081	216.49	62.8689	201.966	96.2826	353.275	81.9675	368.205
4B066	Jin Huan Zi	167.276	113.25	211.515	273.263	163.517	248.534	517.843	362.292	108.603	226.987	141.402	498.795	510.241	90.6926	121.787	177.473	170.344	176.627	403.182	194.215	172.027	283.455	141.206	426.962	184.319	106.993	164.369	471.431	476.794	213.831	222.558	329.702	499.528	214.735	225.977	187.439	182.832	90.061	419.504	89.2522	41.989	322.156	101.397	310.044	124.875	471.3	147.272	482.005
4B067	Lan Tian Yu	137.653	172.454	74.259	67.9135	193.479	118.638	330.184	225.113	166.637	103.19	143.434	303.6	341.526	191.053	238.662	102.954	104.093	97.9999	238.874	388.302	112.05	522.18	166.651	248.319	135.014	299.754	118.226	230.972	249.245	62.8107	82.1847	93.0839	295.821	190.393	51.5701	106.608	137.99	180.155	245.351	327.033	226.588	200.124	209.636	50.1346	158.607	229.042	129.26	260.894
4B078	Wei Zi	351.672	465.967	339.973	282.884	404.734	346.089	59.1773	163.128	432.282	305.401	409.699	57.1706	19.6178	445.914	479.924	360.133	375.697	373.282	117.247	574.304	361.773	716.556	375.388	101.445	347.212	532.358	430.949	171.701	136.755	385.948	332.744	277.176	82.6912	342.92	369.134	379.729	338.388	455.729	99.7905	579.344	482.189	219.69	477.151	335.115	422.376	177.052	396.655	120.573
4B079	Zi Lan Yu	99.8096	134.99	38.9253	86.0123	178.405	73.8049	362.332	240.398	108.746	74.0863	80.6511	334.59	361.019	151.488	213.986	63.6032	53.9577	69.2261	260.019	358.849	78.696	484.468	115.198	274.987	117.275	266.41	89.6603	276.922	290.474	34.6448	38.6182	119.236	331.723	184.943	23.0598	99.4782	92.0849	130.339	267.44	285.055	175.156	216.036	178.895	97.5627	97.3788	275.824	72.0909	300.595
4B089	Mei Gui Zi	61.9388	65.8588	77.2752	137.442	108.919	140.714	400.174	256.394	52.4474	105.032	55.0824	378.238	400.876	67.0885	131.966	45.1629	39.2635	37.8475	289.915	274.692	42.3941	400.245	71.1753	309.606	75.6341	181.84	54.573	335.812	344.916	81.9106	95.1628	195.445	375.648	138.658	91.7001	62.0085	82.623	58.9808	303.813	204.792	100.133	217.824	97.9083	172.887	58.3373	335.161	38.2911	352.145
4B090	Peng Sheng Zi	33.8278	150.937	96.0466	127.851	113.449	151.547	341.289	186.99	112.544	79.8579	107.814	322.525	333.915	116.792	167.137	73.028	88.2241	90.0255	226.257	277.897	65.9816	411.009	48.3454	250.526	57.8803	210.572	145.355	308.278	307.97	145.093	105.165	194.701	324.548	98.8046	142.485	108.501	45.2083	130.49	242.616	246.162	147.165	154.563	156.107	203.094	111.327	309.124	93.8742	310.958
5A013	Yu Pan Zhen	130.579	150.728	65.1854	89.5469	196.271	93.5235	362.379	251.372	138.491	100.989	113.038	334.163	366.789	175.183	231.369	92.1361	84.6175	89.6465	266.771	381.203	104.869	508.134	150.494	278.424	139.032	287.299	97.4157	264.572	282.168	31.9407	67.7791	108.931	328.701	202.98	19.1398	109.318	126.742	154.681	272.779	306.519	201.963	227.098	196.025	67.8573	128.728	262.806	103.994	293.879
5A015	Ming Mou	200.216	246.114	132.253	106.103	276.893	110.518	318.383	246.763	223.691	141.353	192.799	284.744	319.981	266.022	322.569	169.653	166.969	174.727	242.763	469.62	183.078	599.687	220.391	246.655	209.454	379.712	193.264	200.816	222.852	127.649	119.729	49.0313	279.595	265.48	111.053	192.939	184.469	245.877	239.53	400.294	291.249	242.975	290.124	47.4622	209.862	198.662	186.574	237.541
5A018	Bai Bi Lan Xia	180.697	223.735	111.884	91.7021	255.688	99.4563	324.152	241.879	203.042	125.342	172.896	291.836	326.832	243.939	300.15	148.717	145.733	152.758	242.658	447.746	162.05	577.668	201.516	248.56	189.458	357.363	170.748	211.282	232.19	105.202	101.308	52.3188	286.476	247.009	88.6234	170.984	166.974	224.249	241.86	378.209	269.99	233.221	267.524	32.4114	189.877	209.231	165.838	246.132
5A023	Xue Ran Feng Cai	116.203	122.274	61.0689	102.027	174.257	106.13	378.289	258.527	116.102	103.156	94.984	351.76	383.407	148.771	204.393	76.3412	66.5459	68.8407	278.933	354.943	87.4869	480.739	135.179	292.351	123.621	259.748	68.6998	286.438	302.774	4.85607	71.7147	134.718	346.294	188.62	18.3202	88.2629	118.529	128.583	287.216	278.612	176.423	228.781	167.921	94.1181	109.049	284.785	84.461	313.647
5A037	Xue Zhong Song Tan	210.887	258.891	143.517	114.144	288.286	118.313	314.014	248.668	235.578	150.324	204.358	279.717	315.094	278.332	334.913	181.189	178.85	186.795	241.969	481.561	194.58	611.943	230.919	244.679	220.174	392.134	206.109	194.164	216.734	140.475	130.263	49.936	274.679	275.143	123.789	204.875	194.215	258.245	237.378	412.85	303.388	247.612	302.75	57.8628	221.444	191.975	198.36	231.784
5A038	Yun Zhogn He	202.541	248.31	134.5	106.81	278.061	114.812	316.587	246.489	226.824	143.824	196.121	283.06	319.179	268.29	324.133	171.9	169.528	176.544	242.04	471.437	185.105	602.004	223.358	245.472	210.901	381.73	195.106	197.752	220.287	129.688	122.655	48.9974	277.506	266.274	113.259	193.933	187.322	248.628	238.716	402.789	294.173	242.7	291.973	46.1468	213.152	195.517	189.508	235.121
5A055	Bing Xin Fen He	174.839	238.763	111.704	79.287	258.531	89.461	295.551	214.4	208.599	110.191	176.973	262.077	292.144	250.753	308.986	149.698	149.815	159.39	212.333	450.966	162.882	582.458	194.655	219.122	186.677	365.024	189.428	191.897	208.555	124.813	95.7327	24.0763	259.498	241.291	105.869	180.64	155.647	233.696	210.026	388.192	276.435	213.307	279.142	65.0961	194.145	190.719	169.894	221.308
5A066	Ren Mian Tao Hua	203.356	245.893	135.259	104.796	272.597	127.654	314.303	244.767	229.674	147.622	200.37	282.022	321.695	266.748	319.242	171.769	170.445	173.843	241.124	467.854	183.912	600.102	227.017	243.742	207.748	378.595	191.322	192.789	216.788	127.447	127.133	54.568	274.658	261.029	112.067	187.601	191.551	249.208	238.78	401.613	295.554	238.179	288.181	33.5435	217.196	190.215	192.012	231.853
5A068	Mu Dan Yan	193.438	236.435	125.187	97.0602	263.82	118.582	315.948	241.152	219.366	138.116	190.024	283.877	322.288	256.866	310.114	161.716	160.209	164.142	239.426	458.461	174.059	590.321	216.748	243.253	198.632	369.049	182.214	197.779	220.615	117.925	116.891	51.4934	277.042	253.015	102.139	178.885	181.539	239.166	237.903	391.851	285.361	233.32	278.839	27.3107	206.882	195.386	181.691	235.228
5A070	Tao Hua Bei	132.348	161.072	64.4462	82.9718	203.398	83.8654	354.119	245.477	143.983	95.7687	116.56	325.124	356.904	183.216	240.841	95.3214	88.6421	96.0772	259.12	389.42	108.942	516.699	151.814	270.506	142.69	296.421	108.916	255.953	273.284	43.0062	62.3758	97.172	320.256	206.561	26.3009	117.608	125.08	162.545	264.193	315.752	209.137	224.094	206.014	61.5914	132.901	254.282	108.193	285.095
5A072	Fen Pan Tuo Zhu	266.153	324.987	202.806	159.251	343.209	173.435	284.823	256.252	299.84	200.55	268.049	248.395	285.964	341.189	395.798	240.816	241.179	247.748	235.749	540.084	253.192	673.804	287.499	231.382	273.225	454.459	272.06	155.176	180.218	206.807	188.714	85.3692	243.193	320.772	189.649	263.485	247.559	323.664	224.464	478.161	367.865	268.145	366.456	116.589	285.192	152.812	261.576	196.821
5A086	Hong Lou Cang Jiao	202.936	257.734	137.134	102.511	280.98	115.57	300.064	233.293	233.091	140.588	201.889	265.963	300.965	274.246	330.289	175.086	174.375	181.623	226.546	475.459	188.003	607.377	224.101	229.601	211.577	387.932	205.505	183.376	204.627	140.026	123.822	34.7615	261.249	264.853	122.439	199.509	186.051	256.244	222.172	410.652	300.746	233.26	299.677	58.4218	219.055	181.443	194.865	219.213
5B002	Mo Chi Ying Yue	305.103	365.146	242.787	196.012	380.381	212.876	281.469	276.1	340.728	238.949	308.919	244.937	284.194	381.322	434.583	280.653	281.644	287.331	249.026	578.565	292.63	713.589	327.069	240.355	310.77	494.059	311.712	147.71	174.294	246.816	228.981	123.776	239.051	355.103	229.9	301.577	286.49	364.446	234.491	518.708	408.691	293.142	406.112	154.043	326.05	145.086	302.332	191.505
5B004	Zao Yuan Hong	143.551	175.819	74.3938	80.4017	214.371	87.5325	345.618	242.885	159.137	101.534	131.243	316.032	349.307	197.651	254.044	107.572	102.446	108.586	253.69	402.832	120.86	531.255	164.324	263.696	152.345	310.599	122.861	243.487	261.88	57.2611	70.5495	84.8631	310.694	214.301	41.0579	128.071	135.219	177.854	257.614	330.831	224.422	223.886	220.071	46.8052	147.721	241.68	122.742	274.218
5B005	Long Yuan Hong	187.847	237.395	120.324	96.7826	267.884	95.5946	317.54	239.964	211.72	127.987	180.268	283.954	316.68	255.493	313.697	158.057	155.243	164.807	237.835	459.414	171.946	588.96	206.809	243.3	199.164	369.902	185.808	205.272	225.392	119.909	106.209	43.6158	279.897	256.405	102.487	185.115	170.594	235.108	235.291	390.126	279.788	235.936	281.149	50.5019	197.363	203.471	174.329	239.35
5B007	Zhou Mei Gui	300.975	358.518	238.807	188.459	368.231	221.699	271.585	266.91	340.129	237.778	309.77	237.438	283.996	375.029	423.614	275.792	278.226	279.811	241.076	568.542	286.445	706.249	326.681	230.971	301.695	485.359	303.889	129.996	160.802	241.055	228.632	122.402	227.762	342.462	225.009	289.743	286.384	361.257	228.37	513.173	406.439	280.114	397.13	144.326	326.82	126.424	300.935	178.82
5B015	Lan Xian Jie Yu	181.603	268.889	135.843	72.6626	252.49	146.185	222.6	147.31	242.67	119.468	215.224	191.739	227.422	268.939	316.479	167.932	177.603	177.101	140.069	450.042	175.427	590.429	210.318	144.708	181.535	376.06	222.448	132.379	142.846	166.865	128.245	56.3516	187.67	217.118	149.046	188.776	168.223	265.2	138.506	411.076	304.413	154.091	297.051	108.486	231.142	132.291	202.201	153.2
5B021	Zi Hai Yin Bo	203.985	263.496	139.767	101.646	283.214	117.364	290.984	226.325	237.228	139.929	205.85	256.545	290.848	278.135	334.206	177.774	177.958	185.304	218.171	478.078	190.487	610.669	225.267	220.978	212.756	391.81	211.879	175.732	196.141	146.605	125.776	29.3145	252.353	264.712	128.55	203.39	186.232	261.048	213.138	415.405	304.918	228.56	304.464	66.6978	223.032	173.99	198.632	210.561
5B031	Long You Er Qiao	263.667	328.112	202.557	154.641	340.036	176.91	267.198	241.877	302.374	197.384	270.818	230.766	268.874	341.734	395.217	240.263	242.152	247.709	219.678	537.786	251.989	673.156	286.166	214.569	269.566	454.371	275.622	138.732	162.968	210.85	188.882	82.5634	225.637	314.384	193.209	262.675	245.28	326.364	207.833	480.225	369.952	255.951	367.605	121.077	287.953	136.589	263.383	179.433
5B036	Zhong Chuan Huang	185.822	228.746	117.335	101.235	265.114	91.7596	330.733	249.765	204.263	129.003	173.029	297.407	329.989	249.248	308.058	154.291	149.828	160.116	249.491	454.802	168.555	582.752	203.661	255.613	197.929	363.607	177.015	218.32	238.775	111.141	103.632	56.4816	293.209	257.145	94.5391	181	169.286	227.094	247.682	382.089	272.25	243.335	274.12	47.947	190.032	216.408	167.942	252.757
5B037	Huang He	185.106	226.45	116.03	96.6874	260.049	101.283	327.1	246.428	205.911	129.928	175.675	294.564	329.697	247.445	303.843	152.764	149.311	156.69	246.635	451.73	166.266	581.219	205.451	252.184	194.123	360.905	173.349	212.811	234.195	107.852	105.299	55.045	289.142	251.909	91.6405	174.945	171.16	227.075	245.473	381.101	272.951	238.126	270.776	33.928	192.596	210.691	169.001	248.348
5B039	Hei Xuan Feng	253.627	303.491	187.721	146.512	324.367	168.664	296.781	258.01	284.69	192.156	254.203	262.37	304.396	322.845	374.775	225.123	225.087	228.932	242.579	521.964	237.071	655.98	277.184	239.17	257.63	434.789	248.977	163.261	190.851	185.006	177.008	78.0727	254.549	305.939	169.162	241.847	238.858	305.777	234.434	458.814	351.52	262.48	345.083	89.7956	271.214	160.24	246.519	207.763
5B043	Jing Tai Lan	196.583	237.019	128.367	99.9248	264.048	125.711	317.264	243.589	222.431	142.878	193.714	285.644	325.581	258.299	310.122	164.326	162.99	165.478	241.938	459.172	176.222	591.458	220.815	245.268	200.171	369.705	182.205	197.383	221.065	118.829	121.642	57.3996	278.003	253.753	103.848	178.565	186.116	241.171	240.666	392.987	287.74	234.665	279.094	23.6896	210.43	194.813	184.875	235.85
5B048	Yu Xiu	158.401	193.434	88.8767	84.9062	231.097	89.1748	340.148	244.809	175.185	110.844	146.235	309.42	343.317	215.359	271.942	123.699	118.967	125.919	251.903	420.49	137.186	549	178.745	260.427	167.58	328.519	140.425	233.448	252.955	74.808	81.5956	73.1071	304.074	228.287	58.7764	145.084	147.654	194.927	254.037	348.386	241.271	229.593	238.08	36.0198	162.949	231.518	138.776	265.975
5B051	Meng Xiang	184.357	227.64	115.638	93.5948	258.843	103.155	322.41	242.2	207.333	128.62	177.217	289.992	325.529	247.875	303.686	152.545	149.791	156.42	242.147	451.376	165.722	581.598	205.49	247.574	192.628	361.16	174.451	208.264	229.582	109.024	105.213	51.1819	284.421	249.601	92.5871	174.109	170.716	228.424	241.021	382.263	274.214	234.114	271.258	32.1259	194.196	206.156	170.054	243.69
5B057	Lan hai Feng Yun	280.133	334.577	215.557	173.188	355.414	186.194	294.725	271.24	311.464	215.474	279.842	258.568	297.78	352.824	406.841	253.514	253.277	259.4	249.941	552.538	265.954	685.978	301.64	244.412	286.537	465.871	280.903	161.072	187.964	215.919	202.087	100.031	252.408	334.295	199.433	274.275	262.247	334.543	238.285	488.889	379.407	282.573	376.889	123.612	296.948	158.318	273.574	205.087
5B068	Tai Ping Hong	179.835	281.18	174.791	124.699	212.678	223.694	184.446	59.8736	264.622	152.092	248.527	172.121	205.767	262.637	288.226	186.251	205.423	191.798	85.4472	398.308	183.056	546.08	215.149	100.082	160.807	346.793	248.453	167.807	160.299	218.023	180.607	166.947	166.465	155.127	206.257	188.318	182.627	279.367	105.483	397.324	308.299	47.6489	287.056	196.625	259.858	169.449	229.853	159.197
5B076	Yu Lou	183.513	176.435	246.892	289.395	115.319	311.88	481.85	323.291	189.132	252.647	216.393	472.697	484.539	127.412	89.5178	209.254	216.38	204.719	372.8	98.4418	194.702	239.105	178.344	397.415	174.63	74.6597	217.185	464.794	464.092	265.548	265.183	361.469	471.911	155.155	275.058	196.013	213.088	170.449	394.99	132.927	142.729	274.451	125.742	348.39	205.455	465.29	207.957	465.197
5B078	Xi Shi	101.336	210.56	126.87	112.681	135.935	190.312	266.11	110.309	189.932	104.186	180.597	252.47	271.474	181.585	210.124	121.588	142.754	129.872	154.498	316.894	113.86	461.556	134.382	177.632	83.4011	263.565	191.002	247.147	242.903	177.618	138.001	181.513	251.589	80.0925	170.474	129.839	111.976	203.048	175.143	312.346	225.073	67.652	210.053	199.29	188.131	248.449	161.718	243.339
6A070	Souvenir de Maxime Cornu	334.155	438.017	312.94	249.94	380.292	327.338	40.5578	154.016	413.68	285.943	390.615	24.2243	92.572	424.637	455.524	335.81	351.258	344.555	105.73	562.378	337.441	709.358	364.035	78.0299	323.689	513.816	397.664	105.892	71.5284	351.214	308.702	240.685	4.94039	321.709	334.986	346.291	325.187	434.171	89.1847	562.229	465.914	199.572	451.292	290.124	404.459	110.752	375.528	53.283
6A074	Shimano Fuji	183.385	92.2479	219.057	279.939	156.152	266.5	531.831	378.597	124.218	243.408	157.398	513.545	532.194	88.2761	96.109	185.242	177.813	176.203	419.558	186.896	178.528	279.19	168.555	441.497	189.929	85.9128	148.594	476.757	485.136	209.08	234.677	336.997	511.204	218.19	224.634	177.527	205.8	92.2102	436.535	67.3309	63.3611	332.912	71.9098	306.476	142.812	476.07	159.135	491.339
6A077	Shiguregumo	113.602	110.359	66.3707	109.061	162.153	120.869	383.887	261.196	112.476	109.722	95.7237	358.612	391.094	138.125	190.506	74.1516	65.4764	61.3092	283.885	342.256	82.7122	468.713	134.072	297.651	116.957	246.982	55.2265	294.208	310.309	16.95	81.7796	147.52	352.526	180.324	33.3375	75.873	121.126	120.69	293.427	267.289	168.668	228.029	154.485	105.047	108.089	292.526	83.2479	320.828
6A078	Choujuraku	391.719	309.177	437.149	495.61	336.319	482.913	727.21	569.036	340.225	457.271	373.885	714.216	728.231	298.738	263.018	401.472	396.316	392.285	615.808	192.856	392.399	131.523	373.911	639.617	393.052	200.491	364.617	688.13	693.984	427.672	452.871	556.115	712.309	395.843	443.805	387.04	415.286	311.245	635.914	157.414	272.128	519.845	274.21	524.429	358.063	687.622	377.242	698.308
6B047	High Noon	120.131	22.0384	145.843	204.339	108.249	203.961	461.945	314.159	74.7248	174.606	101.35	442.413	465.844	38.5416	85.1974	113.511	107.076	99.9939	351.821	227.725	106.672	344.511	118.379	371.983	122.877	125.946	73.6316	399.574	409.387	134.329	164.203	261.941	438.675	164.749	149.777	100.947	145.733	42.1748	367.738	142.298	64.3658	269.116	38.9687	230.032	92.8337	398.675	95.6555	416.387
6B059	Yachiyo Tsubaki	36.8385	91.0196	64.2996	123.358	109.82	129.139	380.625	235.045	59.4084	83.8092	54.2052	358.703	378.573	78.8353	144.039	27.7849	30.025	37.1149	268.962	280.059	25.5866	408.014	49.2023	289.527	61.7098	192.907	78.9001	321.998	329.106	89.5291	81.0741	184.427	357.388	127.841	94.1064	67.5986	56.1338	75.6391	282.874	218.391	110.641	198.942	115.324	171.298	59.3661	321.75	33.5188	335.531
6B067	Shima Dajin	59.1713	69.7728	74.3497	136.342	113.057	135.59	399.62	255.776	47.2838	101.647	47.9324	377.35	399.049	68.9576	136.274	41.9189	33.9796	39.3187	289.042	277.126	41.3566	401.962	65.3703	308.854	77.1337	184.725	59.1649	335.601	344.509	82.6202	91.4666	193.728	375.178	141.261	91.6093	66.5839	77.1571	57.961	302.649	206.177	99.067	218.305	101.741	173.009	51.0493	335.041	29.4558	351.689
6B073	Kaou	177.827	124.599	228.357	286.364	147.327	276.967	521.057	363.278	135.706	243.615	169.037	504.938	517.79	92.7978	94.3695	191.572	188.419	187.494	407.363	151.381	182.674	250.295	158.58	431.315	185.578	65.1514	178.011	480.964	485.336	232.649	243.114	348.665	504.634	202.599	245.357	190.104	200.055	111.68	425.734	63.2402	68.2768	318.716	91.0352	327.79	153.601	480.895	169.581	489.617
7A043	Hakuo Jishi	264.351	183.689	307.672	368.019	224.769	351.218	609.283	452.001	208.566	327.836	242.197	593.218	607.533	171.994	154.8	272.574	266.292	265.25	496.171	156.984	264.823	201.352	244.834	519.67	270.478	99.9805	240.067	564.024	570.425	300.481	322.258	426.699	591.979	285.355	315.76	264.988	285.874	180.594	514.584	33.0264	140.533	405.578	153.877	398.06	226.214	563.573	246.054	575.484
7A047	Kohka Mon	92.4819	127.08	46.8618	104.662	177.998	66.8525	377.565	250.572	87.7337	76.1116	56.0952	349.786	371.624	140.224	208.423	60.1597	44.3223	72.222	272.338	348.536	76.81	470.012	97.458	288.992	119.095	255.821	91.3383	298.021	309.853	54.099	42.7709	138.537	348.662	188.365	50.183	107.76	79.6394	114.164	280.075	269.906	156.606	226.746	171.366	123.699	72.9332	297.27	52.0793	319.254
7A068	Oukan	221.665	130.731	260.45	318.995	176.259	311.666	564.17	409.714	169.481	284.408	202.71	547.894	567.188	124.715	104.003	225.771	220.125	214.765	452.732	160.148	217.264	241.736	209.116	474.865	222.93	69.1665	186.282	512.866	520.862	249.418	277.42	378.299	544.854	240.623	265.542	210.662	246.935	136.912	471.043	37.1074	106.68	361.203	98.3921	345.753	188.511	512.128	203.277	526.567
8A013	Hana Daijin	69.906	83.9781	55.6932	119.723	134.374	114.146	391.084	253.704	60.6448	90.6836	45.6849	366.94	390.672	95.307	160.605	36.8001	18.8552	35.6927	282.832	304.209	45.8801	428.477	79.9905	301.027	88.3766	210.623	53.8183	318.795	329.642	56.7715	71.5606	170.965	364.304	156.362	65.1166	69.4451	78.4212	76.5982	294.523	229.609	121.5	219.647	124.198	147.692	56.4244	318.001	27.7722	337.932
[truncated: 71 more columns]

## Sheet: Table S9
Table S9 SNPs with a significant effect on phenotypic variance in the representative cultivars
Trait	SNP position	P value	Beta	SE	phe	Gene annotated function	Preferred_name
CaN	PST5855_1954_G_A	1.1946e-07	2.34656	0.415744	y2020.PiN	WEB family protein At5g55860-like	TREPH1
	PST36430_178_G_A	4.17202e-07	2.53861	0.473072	y2020.PiN	-	-
	PST38185_178_G_A	7.87374e-07	2.55498	0.489271	y2020.PiN	-	-
	PST39163_176_G_A	6.07476e-07	2.18953	0.41459	y2020.PiN	-	-
	PST40742_177_G_A	1.13689e-07	2.94554	0.520864	y2020.PiN	-	-
	PST48434_607_C_T	9.32937e-07	3.26027	0.629015	y2020.PiN	Belongs to the Casparian strip membrane proteins (CASP) family	-
	PST331_2961_C_T	4.51838e-07	-3.09523	0.578739	y2021.PiN	Protein kinase superfamily protein with octicosapeptide Phox Bem1p domain	-
	PST992_2789_C_T	5.98327e-07	-3.17833	0.60143	y2021.PiN	SPOC domain	-
	PST992_2872_T_A	4.02231e-07	-3.27583	0.609519	y2021.PiN	SPOC domain	-
	PST992_3404_C_T	5.98327e-07	-3.17833	0.60143	y2021.PiN	SPOC domain	-
	PST1156_3341_A_G	6.4657e-08	-2.63111	0.455356	y2021.PiN	homeobox-leucine zipper protein	REV
	PST1957_1935_T_C	7.38714e-07	-3.34154	0.638112	y2021.PiN	Transforming growth factor-beta receptor-associated protein	-
	PST4632_2095_T_G	1.11081e-07	-3.40895	0.602267	y2021.PiN	cation H( ) antiporter	-
	PST7107_1343_C_T	2.67115e-08	-2.13228	0.357269	y2021.PiN	Belongs to the MCM family	MCM6
	PST7209_129_T_G	2.2718e-07	-3.35361	0.609495	y2021.PiN	Long chain acyl-CoA synthetase	LACS4
	PST7209_315_C_T	1.11081e-07	-3.40895	0.602267	y2021.PiN	Long chain acyl-CoA synthetase	LACS4
	PST7236_1505_G_C	4.55134e-07	-3.30592	0.618323	y2021.PiN	mTERF	-
	PST9376_56_A_G	3.18867e-07	-3.39629	0.625857	y2021.PiN	Reticulon-like protein	-
	PST9376_186_G_A	4.55134e-07	-3.30592	0.618323	y2021.PiN	Reticulon-like protein	-
	PST10469_1193_T_A	4.02231e-07	-3.27583	0.609519	y2021.PiN	Synaptotagmin-5-like	-
	PST10469_1370_G_A	4.02231e-07	-3.27583	0.609519	y2021.PiN	Synaptotagmin-5-like	-
	PST17358_1316_T_C	5.5812e-07	-2.92291	0.551449	y2021.PiN	UDP-galactose UDP-glucose transporter	-
	PST27206_150_G_A	3.18867e-07	-3.39629	0.625857	y2021.PiN	Haloacid dehalogenase-like hydrolase domain-containing protein At3g48420	-
	PST29896_890_C_T	5.98327e-07	-3.17833	0.60143	y2021.PiN	Heptahelical transmembrane protein	-
	PST36326_135_T_C	1.97378e-07	-3.07769	0.556191	y2021.PiN	Methyltransferase	-
	PST36760_698_G_C	4.55134e-07	-3.30592	0.618323	y2021.PiN	Myb SANT-like DNA-binding domain protein	-
	PST37970_296_G_T	9.71978e-07	2.9516	0.570499	y2021.PiN	Zinc finger CCCH domain-containing protein	-
	PST40178_143_T_C	1.24839e-09	-2.7135	0.410727	y2021.PiN	Plant lipid transfer protein / seed storage protein / trypsin-alpha amylase inhibitor domain family	-
	PST41696_236_G_C	3.38034e-08	-1.73654	0.293438	y2021.PiN	-	-
	PST47465_42_T_C	8.43328e-07	-2.70439	0.519446	y2021.PiN	RNA recognition motif. (a.k.a. RRM, RBD, or RNP domain)	-
	PST50420_108_A_G	2.60307e-07	-2.64652	0.483651	y2021.PiN	alpha-amylase 3	-
	PST2903_925_T_C	7.74876e-07	2.4813	0.474828	average.PiN	Ig-like domain from next to BRCA1 gene	-
	PST4632_2095_T_G	8.56709e-07	-3.06072	0.588295	average.PiN	cation H( ) antiporter	-
	PST7209_315_C_T	8.56709e-07	-3.06072	0.588295	average.PiN	Long chain acyl-CoA synthetase	LACS4
	PST29017_477_G_T	7.37964e-07	2.14595	0.409779	average.PiN	Ig-like domain from next to BRCA1 gene	-
	PST36326_135_T_C	8.1873e-07	-2.79832	0.536786	average.PiN	Methyltransferase	-
	PST39163_176_G_A	5.2847e-07	1.98593	0.373801	average.PiN	-	-
	PST40742_177_G_A	3.20502e-07	2.57367	0.474368	average.PiN	-	-
	PST48434_607_C_T	3.28044e-07	3.05057	0.562808	average.PiN	Belongs to the Casparian strip membrane proteins (CASP) family	-
	PST54178_277_C_T	6.98406e-07	2.88347	0.549294	average.PiN	RING-type zinc-finger	-
PeN	PST2764_606_T_A	1.39297e-08	-83.6827	13.704	y2021.PeN	heat shock	-
	PST6425_37_G_A	9.31687e-07	56.1109	10.825	y2021.PeN	Ubiquitin-like modifier-activating enzyme atg7	-
	PST7429_2136_T_C	2.50963e-08	-58.631	9.80195	y2021.PeN	Belongs to the adaptor complexes medium subunit family	-
	PST7777_72_C_T	3.87705e-07	63.0103	11.706	y2021.PeN	Component of the replication protein A complex (RPA) required for DNA recombination, repair and replication. The activity of RPA is mediated by single-stranded DNA binding and protein interactions. Probably involved in repair of double-strand DNA breaks (DSBs) induced by genotoxic stresses	RPA1A
	PST7777_145_T_C	3.87705e-07	63.0103	11.706	y2021.PeN	Component of the replication protein A complex (RPA) required for DNA recombination, repair and replication. The activity of RPA is mediated by single-stranded DNA binding and protein interactions. Probably involved in repair of double-strand DNA breaks (DSBs) induced by genotoxic stresses	RPA1A
	PST9337_2001_G_T	3.76894e-08	-58.8341	9.98106	y2021.PeN	Component of the replication protein A complex (RPA) required for DNA recombination, repair and replication. The activity of RPA is mediated by single-stranded DNA binding and protein interactions. Probably involved in repair of double-strand DNA breaks (DSBs) induced by genotoxic stresses	RPA1A
	PST10614_300_TTAT_TT	1.14885e-07	-67.2885	11.9035	y2021.PeN	Transcription factor IIIB 50 kDa	PTF2
	PST10614_324_C_T	1.14885e-07	-67.2885	11.9035	y2021.PeN	Transcription factor IIIB 50 kDa	PTF2
	PST10614_476_C_G	6.89073e-07	-61.7136	11.7494	y2021.PeN	Transcription factor IIIB 50 kDa	PTF2
	PST10614_580_C_A	7.85999e-07	-62.11	11.8929	y2021.PeN	Transcription factor IIIB 50 kDa	PTF2
	PST11043_329_C_A	9.48898e-08	-60.3254	10.5933	y2021.PeN	Complex I intermediate-associated protein 30 (CIA30)	-
	PST13394_140_G_A	2.18842e-07	-66.1122	11.9973	y2021.PeN	Plant protein of unknown function (DUF641)	-
	PST24372_763_G_A	8.18989e-07	-92.497	17.7435	y2021.PeN	Belongs to the short-chain dehydrogenases reductases (SDR) family	-
	PST29341_1171_G_C	1.12071e-08	-75.4851	12.2695	y2021.PeN	Belongs to the D-isomer specific 2-hydroxyacid dehydrogenase family	-
	PST30821_279_T_A	8.09371e-09	-86.3553	13.8822	y2021.PeN	-	-
	PST36028_295_A_G	1.13766e-07	-58.0809	10.2708	y2021.PeN	Cyclic phosphodiesterase-like	-
	PST39055_116_A_T	5.45486e-07	-49.8771	9.40081	y2021.PeN	Cyclic phosphodiesterase-like	-
	PST39596_96_C_A	1.60011e-07	-74.1087	13.2813	y2021.PeN	50S ribosomal protein	-
	PST39596_107_C_T	6.10418e-08	-70.615	12.1947	y2021.PeN	50S ribosomal protein	-
	PST46984_539_A_G	9.64756e-07	-59.4497	11.4869	y2021.PeN	dual specificity protein	-
	PST48355_630_C_G	7.63945e-11	-93.0355	12.981	y2021.PeN	Nucleoside diphosphate kinase	NDPK1
	PST48355_655_G_T	1.79017e-10	-89.7536	12.8256	y2021.PeN	Nucleoside diphosphate kinase	NDPK1
	PST51021_351_G_C	5.52917e-07	60.5476	11.4186	y2021.PeN	-	-
	PST53401_309_G_A	6.81835e-07	-44.5399	8.4759	y2021.PeN	Nucleoside diphosphate kinase	NDPK1
	PST141_2833_A_C	6.7268e-09	-123.643	19.7538	y2020.PeN	serine threonine-protein kinase cdc7	-
	PST141_4068_T_A	1.64804e-09	-130.305	19.8943	y2020.PeN	serine threonine-protein kinase cdc7	-
	PST1473_798_C_A	7.15786e-07	-113.518	21.648	y2020.PeN	macromolecule glycosylation	-
	PST1652_122_G_A	4.89496e-08	-122	20.8965	y2020.PeN	histone-lysine N-methyltransferase, H3 lysine-9 specific	-
	PST1652_1828_A_T	2.23537e-09	-143.397	22.1042	y2020.PeN	histone-lysine N-methyltransferase, H3 lysine-9 specific	-
	PST2059_902_A_G	4.4756e-07	-82.4846	15.4166	y2020.PeN	ATP-dependent serine protease that mediates the selective degradation of misfolded and unassembled polypeptides in the peroxisomal matrix. Necessary for type 2 peroxisome targeting signal (PTS2)-containing protein processing and facilitates peroxisome matrix protein import	LON2
	PST2059_1139_T_G	5.08621e-08	-69.5872	11.9359	y2020.PeN	ATP-dependent serine protease that mediates the selective degradation of misfolded and unassembled polypeptides in the peroxisomal matrix. Necessary for type 2 peroxisome targeting signal (PTS2)-containing protein processing and facilitates peroxisome matrix protein import	LON2
	PST2059_1451_C_T	3.42909e-08	-75.4054	12.7485	y2020.PeN	ATP-dependent serine protease that mediates the selective degradation of misfolded and unassembled polypeptides in the peroxisomal matrix. Necessary for type 2 peroxisome targeting signal (PTS2)-containing protein processing and facilitates peroxisome matrix protein import	LON2
	PST2059_2855_T_C	1.11133e-07	-68.4483	12.0931	y2020.PeN	ATP-dependent serine protease that mediates the selective degradation of misfolded and unassembled polypeptides in the peroxisomal matrix. Necessary for type 2 peroxisome targeting signal (PTS2)-containing protein processing and facilitates peroxisome matrix protein import	LON2
	PST2059_2867_A_G	1.23116e-07	-69.1725	12.2698	y2020.PeN	ATP-dependent serine protease that mediates the selective degradation of misfolded and unassembled polypeptides in the peroxisomal matrix. Necessary for type 2 peroxisome targeting signal (PTS2)-containing protein processing and facilitates peroxisome matrix protein import	LON2
	PST2139_1979_A_G	4.941e-07	-84.0828	15.7812	y2020.PeN	F-box protein	-
	PST2186_2584_T_C	3.02478e-07	-81.9285	15.0647	y2020.PeN	ATP-dependent zinc metalloprotease	-
	PST2764_606_T_A	2.03023e-09	-96.5149	14.8322	y2020.PeN	heat shock	HSP70-1
	PST2788_1370_G_A	5.72147e-07	-126.268	23.8475	y2020.PeN	Belongs to the metallo-dependent hydrolases superfamily. Adenosine and AMP deaminases family	-
	PST2850_2883_A_T	5.72147e-07	-126.268	23.8475	y2020.PeN	Belongs to the metallo-dependent hydrolases superfamily. Adenosine and AMP deaminases family	-
	PST4008_1930_G_A	4.73939e-08	-102.526	17.5399	y2020.PeN	Pentatricopeptide repeat-containing protein	NA
	PST4309_1761_G_C	2.35218e-07	-78.565	14.2987	y2020.PeN	Trihelix transcription factor	DF1
	PST5794_1244_C_T	9.69264e-09	-146.179	23.643	y2020.PeN	-	-
	PST5794_2116_G_A	9.69264e-09	-146.179	23.643	y2020.PeN	-	-
	PST5794_2340_A_G	2.69159e-09	-148.06	22.9582	y2020.PeN	-	-
	PST6156_1175_T_C	6.98939e-07	-84.5821	16.1132	y2020.PeN	5-methyltetrahydropteroyltriglutamate-- homocysteine	-
	PST6599_211_A_T	7.00983e-09	-64.005	10.2398	y2020.PeN	ATP-dependent RNA helicase	DHX35
	PST6599_426_A_G	1.89165e-08	76.3682	12.6402	y2020.PeN	ATP-dependent RNA helicase	DHX35
	PST6599_987_A_G	1.89165e-08	76.3682	12.6402	y2020.PeN	ATP-dependent RNA helicase	DHX35
	PST6599_1239_A_G	2.0414e-08	74.7121	12.3993	y2020.PeN	ATP-dependent RNA helicase	DHX35
	PST6599_1446_A_G	7.26267e-08	72.8619	12.6652	y2020.PeN	ATP-dependent RNA helicase	DHX35
	PST6599_1647_C_T	1.89165e-08	76.3682	12.6402	y2020.PeN	ATP-dependent RNA helicase	DHX35
	PST6599_2043_C_T	1.89165e-08	76.3682	12.6402	y2020.PeN	ATP-dependent RNA helicase	DHX35
	PST7429_2136_T_C	1.07366e-07	-61.471	10.846	y2020.PeN	Belongs to the adaptor complexes medium subunit family	-
	PST7777_72_C_T	8.12758e-09	78.3662	12.5997	y2020.PeN	Component of the replication protein A complex (RPA) required for DNA recombination, repair and replication. The activity of RPA is mediated by single-stranded DNA binding and protein interactions. Probably involved in repair of double-strand DNA breaks (DSBs) induced by genotoxic stresses	RPA1A
	PST7777_145_T_C	8.12758e-09	78.3662	12.5997	y2020.PeN	Component of the replication protein A complex (RPA) required for DNA recombination, repair and replication. The activity of RPA is mediated by single-stranded DNA binding and protein interactions. Probably involved in repair of double-strand DNA breaks (DSBs) induced by genotoxic stresses	RPA1A
	PST9337_2001_G_T	1.52946e-07	-61.7312	11.0434	y2020.PeN	Component of the replication protein A complex (RPA) required for DNA recombination, repair and replication. The activity of RPA is mediated by single-stranded DNA binding and protein interactions. Probably involved in repair of double-strand DNA breaks (DSBs) induced by genotoxic stresses	RPA1A
	PST9569_614_A_G	4.82992e-07	-81.0827	15.2035	y2020.PeN	Beta-amylase	-
	PST9795_1557_A_C	7.79823e-07	-96.4467	18.4614	y2020.PeN	laf3,laf3 isf1,laf3 isf2	-
	PST9864_1724_T_C	4.04971e-07	-114.929	21.3904	y2020.PeN	5'-3' exoribonuclease	-
	PST10614_300_TTAT_TT	1.57266e-07	-73.791	13.2153	y2020.PeN	Transcription factor IIIB 50 kDa	PTF2
	PST10614_324_C_T	1.57266e-07	-73.791	13.2153	y2020.PeN	Transcription factor IIIB 50 kDa	PTF2
	PST10963_709_C_T	6.28994e-09	-144.399	23.0184	y2020.PeN	Hydroxyproline-rich glycoprotein family protein	-
	PST10963_1141_G_T	1.08733e-08	-128.208	20.8177	y2020.PeN	Hydroxyproline-rich glycoprotein family protein	-
	PST10963_1468_C_T	7.35795e-07	-88.9803	16.989	y2020.PeN	Hydroxyproline-rich glycoprotein family protein	-
	PST10963_1730_TG_T	1.12852e-07	-103.586	18.312	y2020.PeN	Hydroxyproline-rich glycoprotein family protein	-
	PST11043_329_C_A	3.25097e-07	-63.5771	11.7252	y2020.PeN	Complex I intermediate-associated protein 30 (CIA30)	-
	PST11043_392_G_A	5.76544e-07	-67.321	12.7187	y2020.PeN	Complex I intermediate-associated protein 30 (CIA30)	-
	PST11556_1200_C_G	7.96136e-07	-132.206	25.3293	y2020.PeN	RNA-binding protein	-
	PST11964_551_G_A	6.99755e-08	-114.378	19.8538	y2020.PeN	Belongs to the TRAFAC class dynamin-like GTPase superfamily. Dynamin Fzo YdjA family	-
	PST13334_1758_A_G	4.77676e-07	60.7437	11.3844	y2020.PeN	CorA-like Mg2+ transporter protein	-
	PST13394_140_G_A	4.02346e-07	-71.9853	13.3941	y2020.PeN	Plant protein of unknown function (DUF641)	-
	PST13616_1458_C_T	6.28994e-09	-144.399	23.0184	y2020.PeN	Hydroxyproline-rich glycoprotein family protein	-
	PST13616_1720_TG_T	5.04176e-10	-157.209	23.1516	y2020.PeN	Hydroxyproline-rich glycoprotein family protein	-
	PST13705_628_T_C	2.60792e-08	-105.619	17.6816	y2020.PeN	Belongs to the actin family	ACTIN 7
	PST13855_450_C_T	8.55249e-07	-103.937	19.976	y2020.PeN	4-coumarate--CoA ligase-like	-
	PST13855_746_C_A	4.86227e-07	-106.014	19.8839	y2020.PeN	4-coumarate--CoA ligase-like	-
	PST14804_218_A_G	4.21358e-09	-145.674	22.9172	y2020.PeN	Phospholipase A1-Ibeta2	-
	PST16196_442_T_C	9.69264e-09	-146.179	23.643	y2020.PeN	Novel plant snare	-
	PST16818_433_T_C	6.67739e-07	-83.172	15.8132	y2020.PeN	5-methyltetrahydropteroyltriglutamate-- homocysteine	-
	PST17442_622_T_C	5.97409e-08	-98.0338	16.9162	y2020.PeN	Belongs to the actin family	ACTIN 7
	PST17515_245_A_G	1.29537e-08	-75.9863	12.4125	y2020.PeN	Beta-amylase	BAM3
	PST20113_1189_C_T	6.57612e-09	-148.425	23.695	y2020.PeN	Plays a complex role in regulating the basal catalytic activity of the alpha subunit	CKB1
	PST20383_1552_T_A	3.55784e-07	65.2216	12.0735	y2020.PeN	Carbamoyl-phosphate synthase small chain	CARA
	PST21163_125_T_C	3.30166e-07	-76.6969	14.1538	y2020.PeN	Plays a complex role in regulating the basal catalytic activity of the alpha subunit	CKB1
	PST21523_94_T_G	1.54465e-07	-112.608	20.1527	y2020.PeN	Plasminogen activator inhibitor 1 RNA-binding	-
	PST21791_1224_G_T	5.66157e-08	-97.8788	16.8556	y2020.PeN	Guanine nucleotide-binding protein subunit beta-like	RACK1A
	PST21978_628_T_C	7.98243e-07	-81.711	15.6568	y2020.PeN	Belongs to the actin family	ACTIN 7
	PST22541_55_G_A	5.37608e-07	-83.1025	15.6534	y2020.PeN	Biotin synthase	-
	PST22770_1138_C_T	3.6572e-07	-127.844	23.6931	y2020.PeN	ribose-phosphate pyrophosphokinase	-
	PST24662_806_G_A	8.98854e-09	-140.829	22.7196	y2020.PeN	isoform X1	-
	PST25196_469_C_A	4.73488e-07	-117.942	22.0963	y2020.PeN	Skp1-interacting partner	-
	PST25196_679_A_G	1.57349e-07	-122.85	22.0018	y2020.PeN	Skp1-interacting partner	-
	PST25246_50_G_A	1.65219e-08	-132.502	21.8277	y2020.PeN	belongs to the protein kinase superfamily	SAPK3
	PST26532_1251_A_T	8.17242e-07	-75.8201	14.543	y2020.PeN	BEST Arabidopsis thaliana protein match is	CAP2
	PST27006_365_G_A	4.48851e-08	-88.445	15.1007	y2020.PeN	hsp70-Hsp90 organizing protein	-
	PST27495_626_A_G	2.41069e-07	-96.9083	17.6547	y2020.PeN	-	-
	PST29108_366_G_A	4.67408e-07	-83.6636	15.6656	y2020.PeN	hsp70-Hsp90 organizing protein	-
	PST29182_795_T_G	4.88529e-08	-85.4223	14.6302	y2020.PeN	DnaJ protein homolog	-
	PST29321_981_A_G	4.51923e-09	-120.836	19.0534	y2020.PeN	Plasminogen activator inhibitor 1 RNA-binding	-
	PST29427_661_G_C	1.26841e-07	-77.0873	13.6896	y2020.PeN	Belongs to the universal ribosomal protein uL3 family	ARP2
	PST31766_346_GGCGGCAGCGGCAGCGG_GGCGGCAGCGGCAGCGGCAGCGG	3.749e-08	-129.243	21.9216	y2020.PeN	Lil3 protein	LIL3:1
	PST31882_659_T_C	1.89165e-08	76.3682	12.6402	y2020.PeN	Nudix hydrolase 15	-
	PST31882_734_G_A	7.57137e-08	73.2608	12.7546	y2020.PeN	Nudix hydrolase 15	-
	PST31987_87_T_C	1.56794e-08	78.2826	12.8724	y2020.PeN	transcription factor	ASIL2
	PST31987_293_C_T	1.69164e-08	76.5698	12.6241	y2020.PeN	transcription factor	ASIL2
	PST31987_483_T_C	1.56794e-08	78.2826	12.8724	y2020.PeN	transcription factor	ASIL2
	PST31987_1047_T_A	3.08706e-08	-52.7598	8.88609	y2020.PeN	transcription factor	ASIL2
	PST31987_1048_C_T	2.74391e-08	-52.4829	8.80212	y2020.PeN	transcription factor	ASIL2
	PST31987_1075_G_A	8.34391e-08	-52.4455	9.16445	y2020.PeN	transcription factor	ASIL2
	PST32902_1003_C_A	4.04706e-09	-115.003	18.0684	y2020.PeN	ATP-dependent Clp protease proteolytic	-
	PST33629_405_T_C	2.44902e-07	-106.141	19.3491	y2020.PeN	Glutathione S-transferase	GSTT1
	PST34838_306_A_T	1.22095e-07	-123.039	21.8176	y2020.PeN	Belongs to the expansin family	-
	PST35313_77_T_C	9.69264e-09	-146.179	23.643	y2020.PeN	aminohydrolase	UGLYAH
	PST35313_561_C_A	9.69264e-09	-146.179	23.643	y2020.PeN	aminohydrolase	UGLYAH
	PST36650_716_G_A	8.69066e-07	-105.817	20.3517	y2020.PeN	ATP synthase subunit delta'	-
	PST37557_699_A_G	8.87777e-07	-106.357	20.4748	y2020.PeN	Plasminogen activator inhibitor 1 RNA-binding	-
	PST38133_887_A_T	2.33251e-08	-87.9888	14.6717	y2020.PeN	Belongs to the BI1 family	BI-1
	PST39055_106_A_G	3.89051e-08	-58.5197	9.93922	y2020.PeN	Cyclic phosphodiesterase-like	-
	PST39055_116_A_T	2.67739e-08	-59.9392	10.0438	y2020.PeN	Cyclic phosphodiesterase-like	-
	PST39055_172_C_A	1.52209e-07	-58.2372	10.4163	y2020.PeN	Cyclic phosphodiesterase-like	-
	PST39055_303_A_G	1.54029e-07	-62.0007	11.0947	y2020.PeN	Cyclic phosphodiesterase-like	-
	PST39187_435_C_T	5.96266e-08	-86.9359	15.0001	y2020.PeN	50S ribosomal protein	-
	PST39187_707_G_A	1.40969e-07	-73.2038	13.0538	y2020.PeN	50S ribosomal protein	-
	PST39596_96_C_A	5.99126e-09	-88.1964	14.0365	y2020.PeN	50S ribosomal protein	-
	PST39596_107_C_T	7.31959e-10	-84.8753	12.6395	y2020.PeN	50S ribosomal protein	-
	PST39596_156_C_G	4.07427e-08	-79.8185	13.5796	y2020.PeN	50S ribosomal protein	-
	PST39596_177_C_T	1.59908e-07	-89.7253	16.0796	y2020.PeN	50S ribosomal protein	-
	PST39596_377_C_T	1.43192e-09	-90.4544	13.7498	y2020.PeN	50S ribosomal protein	-
	PST39764_794_G_T	5.36431e-08	-100.036	17.1925	y2020.PeN	Guanine nucleotide-binding protein subunit beta-like	RACK1A
	PST40006_324_T_C	3.4412e-07	-85.5195	15.809	y2020.PeN	Vesicle-associated protein	-
	PST40006_348_G_A	3.4412e-07	-85.5195	15.809	y2020.PeN	Vesicle-associated protein	-
	PST40101_283_T_C	4.31879e-07	-52.8975	9.87183	y2020.PeN	Ras-related protein	-
	PST41567_21_A_C	5.56823e-07	-64.0481	12.0824	y2020.PeN	Ubiquitin domain-containing protein	-
	PST41679_83_C_T	3.6572e-07	-127.844	23.6931	y2020.PeN	Plant invertase/pectin methylesterase inhibitor	-
	PST41679_585_G_A	4.1858e-07	-127.39	23.7425	y2020.PeN	Plant invertase/pectin methylesterase inhibitor	-
	PST44981_215_G_A	5.50576e-07	-78.5182	14.8049	y2020.PeN	-	-
	PST45699_175_C_T	8.98898e-08	-125.108	21.9238	y2020.PeN	histone-lysine N-methyltransferase, H3 lysine-9 specific	-
	PST46120_324_C_T	6.47074e-07	-91.1416	17.3049	y2020.PeN	assists the folding of proteins upon ATP hydrolysis	-
	PST46223_400_C_T	6.28994e-09	-144.399	23.0184	y2020.PeN	endonuclease activity	-
	PST46223_427_G_A	6.28994e-09	-144.399	23.0184	y2020.PeN	endonuclease activity	-
	PST47088_304_G_A	1.10415e-07	-88.317	15.5995	y2020.PeN	Cysteine proteinase inhibitor	-
	PST48355_630_C_G	2.4314e-10	-100.311	14.4606	y2020.PeN	Nucleoside diphosphate kinase	NDPK1
	PST48355_655_G_T	8.62224e-10	-95.5654	14.3022	y2020.PeN	Nucleoside diphosphate kinase	NDPK1
	PST48418_446_C_T	1.04737e-09	-153.001	23.0342	y2020.PeN	endonuclease activity	-
	PST48418_473_G_A	8.41443e-07	-126.709	24.3353	y2020.PeN	endonuclease activity	-
	PST49732_28_A_G	4.59526e-07	-102.602	19.1979	y2020.PeN	Cysteine proteinase inhibitor	-
	PST51021_351_G_C	2.84415e-09	78.723	12.2283	y2020.PeN	-	-
	PST52302_437_T_A	1.01059e-07	-50.9551	8.96957	y2020.PeN	transcription factor	VFP5
	PST52302_438_C_T	1.01059e-07	-50.9551	8.96957	y2020.PeN	transcription factor	VFP5
	PST52302_538_T_C	1.57853e-07	-58.7	10.5142	y2020.PeN	transcription factor	VFP5
	PST53038_507_G_T	1.33766e-07	-99.2509	17.6622	y2020.PeN	Guanine nucleotide-binding protein subunit beta-like	-
	PST53464_274_G_A	3.2258e-07	-123.318	22.7355	y2020.PeN	-	-
	PST54673_91_G_A	1.89538e-07	69.8072	12.5949	y2020.PeN	-	-
	PST54673_275_C_T	6.31033e-07	-54.0898	10.2588	y2020.PeN	-	-
	PST141_2833_A_C	4.66084e-08	-108.518	18.5537	average.PeN	serine threonine-protein kinase cdc7	-
	PST141_4068_T_A	1.65683e-08	-113.642	18.7227	average.PeN	serine threonine-protein kinase cdc7	-
	PST2059_1139_T_G	5.23843e-07	-59.6751	11.2281	average.PeN	ATP-dependent serine protease that mediates the selective degradation of misfolded and unassembled polypeptides in the peroxisomal matrix. Necessary for type 2 peroxisome targeting signal (PTS2)-containing protein processing and facilitates peroxisome matrix protein import	LON2
	PST2059_1451_C_T	3.02607e-07	-65.1883	11.9868	average.PeN	ATP-dependent serine protease that mediates the selective degradation of misfolded and unassembled polypeptides in the peroxisomal matrix. Necessary for type 2 peroxisome targeting signal (PTS2)-containing protein processing and facilitates peroxisome matrix protein import	LON2
	PST2186_2584_T_C	6.31416e-07	-74.3622	14.1041	average.PeN	ATP-dependent zinc metalloprotease	-
	PST2764_606_T_A	1.10346e-09	-90.2979	13.6161	average.PeN	heat shock	HSP70-1
	PST2788_1370_G_A	7.88326e-07	-114.58	21.9429	average.PeN	Belongs to the metallo-dependent hydrolases superfamily. Adenosine and AMP deaminases family	-
	PST2850_2883_A_T	7.88326e-07	-114.58	21.9429	average.PeN	Belongs to the metallo-dependent hydrolases superfamily. Adenosine and AMP deaminases family	-
	PST4008_1930_G_A	7.8961e-07	-85.9503	16.4612	average.PeN	Pentatricopeptide repeat-containing protein	NA
	PST4309_1761_G_C	6.99893e-07	-70.006	13.3372	average.PeN	Trihelix transcription factor	DF1
	PST5794_1244_C_T	5.35511e-07	-119.857	22.5728	average.PeN	-	-
	PST5794_2116_G_A	5.35511e-07	-119.857	22.5728	average.PeN	-	-
	PST5794_2340_A_G	1.57029e-07	-122.596	21.9546	average.PeN	-	-
	PST6133_1751_G_A	8.26805e-07	-78.3414	15.0343	average.PeN	Pentatricopeptide repeat-containing protein At1g32415	-
	PST6599_211_A_T	2.57103e-08	-57.0985	9.55397	average.PeN	ATP-dependent RNA helicase	DHX35
	PST6599_426_A_G	8.25695e-08	67.0379	11.7097	average.PeN	ATP-dependent RNA helicase	DHX35
	PST6599_987_A_G	8.25695e-08	67.0379	11.7097	average.PeN	ATP-dependent RNA helicase	DHX35
	PST6599_1239_A_G	6.81771e-08	66.2096	11.4815	average.PeN	ATP-dependent RNA helicase	DHX35
	PST6599_1446_A_G	2.83938e-07	63.9289	11.7245	average.PeN	ATP-dependent RNA helicase	DHX35
	PST6599_1647_C_T	8.25695e-08	67.0379	11.7097	average.PeN	ATP-dependent RNA helicase	DHX35
	PST6599_2043_C_T	8.25695e-08	67.0379	11.7097	average.PeN	ATP-dependent RNA helicase	DHX35
	PST7429_2136_T_C	1.32292e-08	-60.2943	9.85631	average.PeN	Belongs to the adaptor complexes medium subunit family	-
	PST7777_72_C_T	1.33506e-08	71.1503	11.6346	average.PeN	Component of the replication protein A complex (RPA) required for DNA recombination, repair and replication. The activity of RPA is mediated by single-stranded DNA binding and protein interactions. Probably involved in repair of double-strand DNA breaks (DSBs) induced by genotoxic stresses	RPA1A
	PST7777_145_T_C	1.33506e-08	71.1503	11.6346	average.PeN	Component of the replication protein A complex (RPA) required for DNA recombination, repair and replication. The activity of RPA is mediated by single-stranded DNA binding and protein interactions. Probably involved in repair of double-strand DNA breaks (DSBs) induced by genotoxic stresses	RPA1A
	PST9337_2001_G_T	2.34941e-08	-60.2823	10.0544	average.PeN	Component of the replication protein A complex (RPA) required for DNA recombination, repair and replication. The activity of RPA is mediated by single-stranded DNA binding and protein interactions. Probably involved in repair of double-strand DNA breaks (DSBs) induced by genotoxic stresses	RPA1A
	PST10614_300_TTAT_TT	3.66865e-08	-70.9244	12.0203	average.PeN	Transcription factor IIIB 50 kDa	PTF2
	PST10614_324_C_T	3.66865e-08	-70.9244	12.0203	average.PeN	Transcription factor IIIB 50 kDa	PTF2
	PST10614_476_C_G	2.93428e-07	-64.6839	11.879	average.PeN	Transcription factor IIIB 50 kDa	PTF2
	PST10614_580_C_A	3.06093e-07	-65.359	12.0239	average.PeN	Transcription factor IIIB 50 kDa	PTF2
	PST10963_709_C_T	2.3564e-07	-120.31	21.8978	average.PeN	Hydroxyproline-rich glycoprotein family protein	-
	PST10963_1141_G_T	2.23905e-07	-108.491	19.706	average.PeN	Hydroxyproline-rich glycoprotein family protein	-
	PST10963_1730_TG_T	2.54172e-07	-93.183	17.0126	average.PeN	Hydroxyproline-rich glycoprotein family protein	-
	PST11043_329_C_A	5.33491e-08	-62.1262	10.6751	average.PeN	Complex I intermediate-associated protein 30 (CIA30)	-
	PST11043_392_G_A	3.72616e-07	-63.0577	11.6954	average.PeN	Complex I intermediate-associated protein 30 (CIA30)	-
	PST11964_551_G_A	3.99002e-07	-99.8654	18.5752	average.PeN	Belongs to the TRAFAC class dynamin-like GTPase superfamily. Dynamin Fzo YdjA family	-
	PST13394_140_G_A	8.51491e-08	-69.5263	12.1586	average.PeN	Plant protein of unknown function (DUF641)	-
	PST13616_1458_C_T	2.3564e-07	-120.31	21.8978	average.PeN	Hydroxyproline-rich glycoprotein family protein	-
	PST13616_1720_TG_T	5.4323e-09	-138.045	21.8989	average.PeN	Hydroxyproline-rich glycoprotein family protein	-
	PST13705_628_T_C	7.36361e-07	-88.0187	16.806	average.PeN	Belongs to the actin family	-
	PST14804_218_A_G	1.52774e-07	-121.864	21.7999	average.PeN	Phospholipase A1-Ibeta2	-
	PST16196_442_T_C	5.35511e-07	-119.857	22.5728	average.PeN	Novel plant snare	-
	PST17515_245_A_G	8.49377e-07	-61.7168	11.858	average.PeN	Beta-amylase	BAM3
	PST20113_1189_C_T	2.77334e-07	-123.461	22.6209	average.PeN	Plays a complex role in regulating the basal catalytic activity of the alpha subunit	CKB1
	PST20823_705_G_T	9.62672e-07	-67.0363	12.9516	average.PeN	component of the eukaryotic translation initiation factor 3 (eIF-3) complex, which is involved in protein synthesis of a specialized repertoire of mRNAs and, together with other initiation factors, stimulates binding of mRNA and methionyl-tRNAi to the 40S ribosome. The eIF-3 complex specifically targets and initiates translation of a subset of mRNAs involved in cell proliferation	TIF3H1
	PST21523_94_T_G	5.61208e-07	-99.8813	18.8485	average.PeN	Plasminogen activator inhibitor 1 RNA-binding	-
	PST24662_806_G_A	1.546e-07	-120.184	21.5094	average.PeN	isoform X1	-
	PST25246_50_G_A	5.37072e-07	-109.962	20.7119	average.PeN	belongs to the protein kinase superfamily	SAPK3
	PST27495_626_A_G	2.3568e-07	-89.4309	16.2776	average.PeN	-	-
	PST29321_981_A_G	5.45623e-08	-104.375	17.9496	average.PeN	Plasminogen activator inhibitor 1 RNA-binding	-
	PST29341_1171_G_C	7.0156e-08	-72.4491	12.577	average.PeN	Belongs to the D-isomer specific 2-hydroxyacid dehydrogenase family	-
	PST29427_661_G_C	3.00211e-07	-69.2118	12.7225	average.PeN	Belongs to the universal ribosomal protein uL3 family	ARP2
	PST30821_279_T_A	7.12411e-08	-81.9115	14.2279	average.PeN	-	-
	PST31882_659_T_C	8.25695e-08	67.0379	11.7097	average.PeN	Nudix hydrolase 15	-
	PST31882_734_G_A	3.42113e-07	63.9807	11.8245	average.PeN	Nudix hydrolase 15	-
	PST31987_87_T_C	6.4248e-08	68.8766	11.9174	average.PeN	transcription factor	ASIL2
	PST31987_293_C_T	5.26962e-08	68.0179	11.6821	average.PeN	transcription factor	ASIL2
	PST31987_483_T_C	6.4248e-08	68.8766	11.9174	average.PeN	transcription factor	ASIL2
	PST31987_1047_T_A	1.41502e-07	-46.5755	8.30663	average.PeN	transcription factor	ASIL2
	PST31987_1048_C_T	1.39549e-07	-46.2154	8.23791	average.PeN	transcription factor	ASIL2
	PST31987_1075_G_A	4.05442e-07	-46.0464	8.57049	average.PeN	transcription factor	ASIL2
	PST32902_1003_C_A	5.98242e-08	-99.2149	17.1209	average.PeN	ATP-dependent Clp protease proteolytic	-
	PST34838_306_A_T	6.05561e-07	-108.133	20.4724	average.PeN	Belongs to the expansin family	-
	PST35313_77_T_C	5.35511e-07	-119.857	22.5728	average.PeN	aminohydrolase	UGLYAH
	PST35313_561_C_A	5.35511e-07	-119.857	22.5728	average.PeN	aminohydrolase	UGLYAH
	PST39055_106_A_G	7.35491e-08	-53.0633	9.22814	average.PeN	Cyclic phosphodiesterase-like	-
	PST39055_116_A_T	3.39219e-08	-55.0494	9.30335	average.PeN	Cyclic phosphodiesterase-like	-
	PST39055_172_C_A	4.83057e-07	-51.7819	9.70946	average.PeN	Cyclic phosphodiesterase-like	-
	PST39055_303_A_G	3.03142e-07	-55.9902	10.2962	average.PeN	Cyclic phosphodiesterase-like	-
	PST39187_435_C_T	8.25202e-07	-73.8374	14.1687	average.PeN	50S ribosomal protein	-
	PST39596_96_C_A	6.19326e-09	-81.6957	13.0162	average.PeN	50S ribosomal protein	-
	PST39596_107_C_T	1.21799e-09	-78.1074	11.8137	average.PeN	50S ribosomal protein	-
	PST39596_156_C_G	9.74589e-08	-72.3318	12.7147	average.PeN	50S ribosomal protein	-
	PST39596_377_C_T	2.83398e-08	-77.962	13.0905	average.PeN	50S ribosomal protein	-
	PST40101_283_T_C	4.38791e-07	-49.0148	9.15335	average.PeN	Ras-related protein	-
	PST41567_21_A_C	3.51808e-07	-60.0276	11.1068	average.PeN	Ubiquitin domain-containing protein	-
	PST46223_400_C_T	2.3564e-07	-120.31	21.8978	average.PeN	endonuclease activity	-
	PST46223_427_G_A	2.3564e-07	-120.31	21.8978	average.PeN	endonuclease activity	-
	PST46984_539_A_G	5.01475e-07	-61.7903	11.6045	average.PeN	dual specificity protein	-
	PST48355_630_C_G	2.21848e-11	-96.765	13.0586	average.PeN	Nucleoside diphosphate kinase	NDPK1
	PST48355_655_G_T	7.11689e-11	-92.7593	12.9172	average.PeN	Nucleoside diphosphate kinase	NDPK1
	PST48418_446_C_T	5.08358e-08	-128.075	21.9677	average.PeN	endonuclease activity	-
	PST51021_351_G_C	9.97245e-09	70.0345	11.3383	average.PeN	-	-
	PST52302_437_T_A	7.00698e-07	-44.0488	8.39237	average.PeN	transcription factor	VFP5
	PST52302_438_C_T	7.00698e-07	-44.0488	8.39237	average.PeN	transcription factor	VFP5
	PST52302_538_T_C	2.29237e-07	-53.3949	9.70766	average.PeN	transcription factor	VFP5
	PST53401_309_G_A	4.22835e-07	-46.0059	8.57807	average.PeN	Nucleoside diphosphate kinase	NDPK1
SN	PST139_5289_T_C	2.76816e-07	-154.976	28.3929	average.SN	Protein MON2 homolog	-
	PST324_2351_C_T	1.72704e-07	-182.863	32.8709	average.SN	lysine-specific demethylase	JMJ17
	PST324_2616_C_T	1.92122e-07	-179.875	32.4714	average.SN	lysine-specific demethylase	JMJ17
	PST324_2661_A_C	1.92122e-07	-179.875	32.4714	average.SN	lysine-specific demethylase	JMJ17
	PST331_1473_G_A	6.15015e-07	-146.151	27.6887	average.SN	Protein kinase superfamily protein with octicosapeptide Phox Bem1p domain	-
	PST331_3204_C_T	1.85559e-07	-151.396	27.2924	average.SN	Protein kinase superfamily protein with octicosapeptide Phox Bem1p domain	-
	PST331_3218_A_G	8.10015e-07	-136.261	26.126	average.SN	Protein kinase superfamily protein with octicosapeptide Phox Bem1p domain	-
	PST815_92_TAGAGAGAGAGAGAG_TAGAGAGAGAGAGAGAGAG	3.13254e-07	-177.526	32.69	average.SN	peripheral T cell tolerance induction	-
	PST815_364_C_T	1.92122e-07	-179.875	32.4714	average.SN	peripheral T cell tolerance induction	-
	PST815_1032_A_T	1.92122e-07	-179.875	32.4714	average.SN	peripheral T cell tolerance induction	-
	PST815_1033_A_T	1.92122e-07	-179.875	32.4714	average.SN	peripheral T cell tolerance induction	-
	PST815_1557_T_C	1.92122e-07	-179.875	32.4714	average.SN	peripheral T cell tolerance induction	-
	PST815_2040_C_T	1.92122e-07	-179.875	32.4714	average.SN	peripheral T cell tolerance induction	-
	PST815_2122_G_A	1.92122e-07	-179.875	32.4714	average.SN	peripheral T cell tolerance induction	-
	PST815_3549_G_A	1.92122e-07	-179.875	32.4714	average.SN	peripheral T cell tolerance induction	-
	PST815_3655_GT_G	1.92122e-07	-179.875	32.4714	average.SN	peripheral T cell tolerance induction	-
	PST1206_386_C_A	3.13337e-07	-157.032	28.9165	average.SN	FACT complex subunit	-
	PST1498_2503_G_A	2.00266e-07	-161.376	29.1804	average.SN	May act early in the ethylene signal transduction pathway, possibly as an ethylene receptor, or as a regulator of the pathway	ETR3
	PST1512_2805_G_A	1.92122e-07	-179.875	32.4714	average.SN	Cell division cycle	CDC5
	PST1512_2865_C_T	1.92122e-07	-179.875	32.4714	average.SN	Cell division cycle	CDC5
	PST1512_2890_C_A	1.92122e-07	-179.875	32.4714	average.SN	Cell division cycle	CDC5
	PST1512_3102_T_C	1.92122e-07	-179.875	32.4714	average.SN	Cell division cycle	CDC5
	PST1594_1506_A_T	3.12999e-07	-117.974	21.7232	average.SN	Cell division cycle	CDC5
	PST1594_1535_T_C	1.93569e-07	-124.787	22.5336	average.SN	Cell division cycle	CDC5
	PST1779_1943_A_G	6.13023e-08	-174.601	30.1573	average.SN	serine threonine-protein kinase	EDR1
	PST1779_2698_A_T	6.13023e-08	-174.601	30.1573	average.SN	serine threonine-protein kinase	EDR1
	PST2389_2908_CTTGTT_CTT	2.78553e-07	118.363	21.6908	average.SN	BEST Arabidopsis thaliana protein match is Kinase-related	-
	PST4175_73_C_T	6.51664e-08	-108.218	18.7345	average.SN	Belongs to the MCM family	MCM6
	PST5086_867_C_T	6.13023e-08	-174.601	30.1573	average.SN	-	-
	PST5086_1374_A_T	6.13023e-08	-174.601	30.1573	average.SN	-	-
	PST5086_2516_A_T	6.96259e-07	-144.24	27.4737	average.SN	-	-
	PST5359_104_C_T	4.28982e-07	-154.009	28.7334	average.SN	peptide-N(4)-(N-acetyl-beta- glucosaminyl)asparagine amidase	PNG1
	PST5359_419_C_T	4.28982e-07	-154.009	28.7334	average.SN	peptide-N(4)-(N-acetyl-beta- glucosaminyl)asparagine amidase	PNG1
	PST5892_501_A_G	9.59367e-07	-146.66	28.3307	average.SN	Translation initiation factor eIF-2B subunit	-
	PST6308_1037_C_G	6.07959e-07	-84.7616	16.0503	average.SN	EIN3-binding F-box protein	EBF2/FBL6
	PST7105_1679_A_G	7.50649e-07	-81.7935	15.6305	average.SN	Belongs to the MCM family	MCM5
	PST7236_1505_G_C	3.32776e-07	-147.042	27.1443	average.SN	mTERF	-
	PST8085_362_C_A	4.05069e-07	-149.14	27.758	average.SN	-	-
	PST8085_1978_G_A	1.12404e-08	-140.661	22.8656	average.SN	-	-
	PST8098_1686_C_A	3.04405e-07	-88.8292	16.3379	average.SN	Protein ENHANCED DISEASE RESISTANCE	DUF1336
	PST9236_1574_C_T	5.76956e-07	-143.462	27.1046	average.SN	U3 small nucleolar RNA-associated protein 18 homolog	-
	PST9236_1802_T_G	5.76956e-07	-143.462	27.1046	average.SN	U3 small nucleolar RNA-associated protein 18 homolog	-
	PST9376_56_A_G	2.283e-07	-150.396	27.3389	average.SN	Reticulon-like protein	-
	PST9376_186_G_A	3.32776e-07	-147.042	27.1443	average.SN	Reticulon-like protein	-
	PST9721_1229_T_C	5.8406e-07	-77.0968	14.5737	average.SN	Belongs to the MCM family	MCM5
	PST11986_178_C_A	5.15974e-07	-161.671	30.3994	average.SN	Peroxisome biogenesis protein	-
	PST15110_1125_G_A	5.10344e-09	-128.733	20.3796	average.SN	Protein-tyrosine	-
	PST17422_1505_T_A	4.16487e-07	-149.793	27.9119	average.SN	Mate efflux family protein	-
	PST17457_1367_A_G	3.92869e-07	-149.878	27.8597	average.SN	-	-
	PST17466_1083_C_T	1.92122e-07	-179.875	32.4714	average.SN	serine threonine-protein phosphatase	TOPP4
	PST17811_538_A_G	1.13059e-07	-160.701	28.4108	average.SN	Belongs to the major facilitator superfamily. Sugar transporter (TC 2.A.1.1) family	-
	PST18801_1090_C_T	1.39611e-08	-95.6844	15.6706	average.SN	EIN3-binding F-box protein	EBF2/FBL6
	PST19049_391_T_C	6.45413e-08	-128.975	22.3197	average.SN	low-specificity L-threonine aldolase 1	THA1
	PST19049_703_C_T	1.68082e-08	-153.054	25.2284	average.SN	low-specificity L-threonine aldolase 1	THA1
	PST19049_1206_G_A	6.38296e-07	-118.7	22.524	average.SN	low-specificity L-threonine aldolase 1	THA1
	PST19118_950_C_T	1.50944e-07	-141.236	25.2532	average.SN	-	THA2
	PST20084_1090_T_A	3.57291e-07	-109.857	20.3397	average.SN	Protein CHAPERONE-LIKE PROTEIN OF POR1-like	-
	PST20346_804_C_T	4.16487e-07	-149.793	27.9119	average.SN	UDP-sugar transporter	-
	PST23112_419_C_T	3.62436e-07	-113.158	20.9634	average.SN	Encoded by	-
	PST26739_662_C_A	4.68789e-07	-85.7337	16.0552	average.SN	Protein ENHANCED DISEASE RESISTANCE	DUF1336
	PST27206_150_G_A	2.283e-07	-150.396	27.3389	average.SN	Haloacid dehalogenase-like hydrolase domain-containing protein At3g48420	-
	PST27354_1133_C_T	2.26369e-07	-141.853	25.7771	average.SN	Protein tyrosine kinase	-
	PST30533_605_G_A	3.48643e-07	-112.569	20.8207	average.SN	Sodium hydrogen exchanger	NHX1
	PST32870_545_A_C	4.00714e-07	-153.524	28.561	average.SN	Belongs to the Frigida family	-
	PST36760_698_G_C	3.32776e-07	-147.042	27.1443	average.SN	Myb SANT-like DNA-binding domain protein	-
	PST37352_618_G_C	5.71475e-07	-138.274	26.1138	average.SN	Homeobox protein knotted-1-like	KNAT3
	PST39545_44_C_T	3.17369e-07	87.9445	16.203	average.SN	Protein of unknown function (DUF1068)	NKS1
	PST39745_583_G_A	1.92122e-07	-179.875	32.4714	average.SN	transcription factor	BHLH104
	PST42238_152_C_G	3.30696e-07	-116.88	21.5706	average.SN	PITH domain-containing protein	-
	PST45349_312_G_A	1.17942e-07	-126.236	22.3543	average.SN	low-specificity L-threonine aldolase 1	-
	PST45900_351_C_G	1.12076e-07	90.5418	16.0018	average.SN	Clathrin assembly protein	-
	PST48834_397_T_A	4.02414e-07	-121.568	22.62	average.SN	ATP synthesis coupled proton transport	-
	PST139_5289_T_C	3.23628e-07	-190.109	35.0541	y2020.SN	Protein MON2 homolog	-
	PST331_3204_C_T	7.17818e-07	-178.48	34.0406	y2020.SN	Protein kinase superfamily protein with octicosapeptide Phox Bem1p domain	-
	PST331_3218_A_G	5.5615e-07	-169.917	32.0523	y2020.SN	Protein kinase superfamily protein with octicosapeptide Phox Bem1p domain	-
	PST1206_386_C_A	1.74481e-07	-196.56	35.3474	y2020.SN	FACT complex subunit	-
	PST1779_1943_A_G	7.38622e-07	-199.036	38.0083	y2020.SN	serine threonine-protein kinase	EDR1
	PST1779_2698_A_T	7.38622e-07	-199.036	38.0083	y2020.SN	serine threonine-protein kinase	EDR1
	PST2861_1380_C_T	5.15137e-07	-209.026	39.301	y2020.SN	Regulator of nonsense transcripts 1 homolog	LBA1
	PST4092_194_A_T	5.26814e-07	-167.114	31.4507	y2020.SN	histone-lysine N-methyltransferase, H3 lysine-9 specific	-
	PST4175_73_C_T	2.06183e-08	-137.8	22.8775	y2020.SN	Belongs to the MCM family	MCM6
	PST5086_867_C_T	7.38622e-07	-199.036	38.0083	y2020.SN	-	-
	PST5086_1374_A_T	7.38622e-07	-199.036	38.0083	y2020.SN	-	-
	PST5359_104_C_T	1.21557e-07	-197.931	35.0914	y2020.SN	peptide-N(4)-(N-acetyl-beta- glucosaminyl)asparagine amidase	PNG1
	PST5359_419_C_T	1.21557e-07	-197.931	35.0914	y2020.SN	peptide-N(4)-(N-acetyl-beta- glucosaminyl)asparagine amidase	PNG1
	PST5892_501_A_G	4.14989e-07	-186.09	34.6703	y2020.SN	Translation initiation factor eIF-2B subunit	-
	PST6308_402_G_A	9.30978e-07	-97.9905	18.9039	y2020.SN	EIN3-binding F-box protein	EBF2/FBL6
	PST6435_1089_G_A	8.64101e-07	-123.113	23.6722	y2020.SN	Belongs to the peptidase C19 family	-
	PST7105_1679_A_G	5.8589e-07	-101.69	19.2251	y2020.SN	Belongs to the MCM family	MCM5
	PST8085_1978_G_A	6.88532e-08	-164.677	28.5674	y2020.SN	-	-
	PST9376_56_A_G	5.89619e-07	-179.966	34.0332	y2020.SN	Reticulon-like protein	-
	PST9721_1229_T_C	4.62392e-07	-95.4925	17.8724	y2020.SN	Belongs to the MCM family	MCM5
	PST10337_103_A_T	9.01802e-07	-183.807	35.4093	y2020.SN	Methyltransferase	-
	PST11578_1193_G_A	5.70514e-07	-117.363	22.1629	y2020.SN	Cell division cycle 20.2, cofactor of APC complex-like	CDC20.1
	PST11986_178_C_A	5.15827e-08	-213.186	36.5859	y2020.SN	Peroxisome biogenesis protein	-
	PST13281_293_C_T	5.8593e-07	-177.038	33.4705	y2020.SN	Vacuolar protein sorting-associated protein	-
	PST13281_1443_C_T	5.8593e-07	-177.038	33.4705	y2020.SN	Vacuolar protein sorting-associated protein	-
	PST13961_860_C_T	9.02068e-07	-114.21	22.0021	y2020.SN	Ring finger protein	-
	PST15110_1125_G_A	7.18139e-09	-157.069	25.1489	y2020.SN	Protein-tyrosine	-
	PST17457_1367_A_G	3.62344e-07	-184.497	34.1791	y2020.SN	-	-
	PST18696_9_A_C	9.58874e-07	-208.09	40.1964	y2020.SN	Rubisco accumulation factor	RAF1
	PST18801_1090_C_T	6.43991e-08	-113.144	19.5785	y2020.SN	EIN3-binding F-box protein	EBF2/FBL6
	PST19049_391_T_C	8.58711e-07	-146.054	28.0756	y2020.SN	low-specificity L-threonine aldolase 1	THA1
	PST19049_703_C_T	1.80498e-07	-175.719	31.6423	y2020.SN	low-specificity L-threonine aldolase 1	THA1
	PST19118_950_C_T	9.40091e-07	-163.752	31.6039	y2020.SN	-	THA2
	PST20084_1090_T_A	5.5408e-07	-133.522	25.183	y2020.SN	Protein CHAPERONE-LIKE PROTEIN OF POR1-like	-
	PST27206_150_G_A	5.89619e-07	-179.966	34.0332	y2020.SN	Haloacid dehalogenase-like hydrolase domain-containing protein At3g48420	-
	PST27354_1133_C_T	2.95557e-08	-185.723	31.2316	y2020.SN	Protein tyrosine kinase	-
	PST30533_605_G_A	8.89571e-07	-134.211	25.8392	y2020.SN	Sodium hydrogen exchanger	NHX1
	PST32870_545_A_C	7.57668e-07	-185.21	35.4075	y2020.SN	Belongs to the Frigida family	-
	PST37192_859_G_A	6.45528e-07	-243.756	46.2767	y2020.SN	La protein	-
	PST37352_618_G_C	3.9531e-07	-172.616	32.0944	y2020.SN	Homeobox protein knotted-1-like	KNAT3
	PST39545_44_C_T	4.56134e-07	106.818	19.9806	y2020.SN	Protein of unknown function (DUF1068)	NKS1
	PST42238_152_C_G	8.22682e-07	-139.418	26.7494	y2020.SN	PITH domain-containing protein	-
	PST45900_351_C_G	8.63571e-07	104.146	20.0246	y2020.SN	Clathrin assembly protein	-
	PST48834_397_T_A	4.41935e-07	-149.291	27.8879	y2020.SN	ATP synthesis coupled proton transport	-
	PST324_2351_C_T	1.31926e-07	-161.069	28.6475	y2021.SN	lysine-specific demethylase	JMJ17
	PST324_2616_C_T	4.45488e-07	-152.546	28.5057	y2021.SN	lysine-specific demethylase	JMJ17
	PST324_2661_A_C	4.45488e-07	-152.546	28.5057	y2021.SN	lysine-specific demethylase	JMJ17
	PST331_3204_C_T	6.95098e-07	-126.085	24.0138	y2021.SN	Protein kinase superfamily protein with octicosapeptide Phox Bem1p domain	-
	PST815_92_TAGAGAGAGAGAGAG_TAGAGAGAGAGAGAGAGAG	5.45825e-07	-151.904	28.6315	y2021.SN	peripheral T cell tolerance induction	-
	PST815_364_C_T	4.45488e-07	-152.546	28.5057	y2021.SN	peripheral T cell tolerance induction	-
	PST815_1032_A_T	4.45488e-07	-152.546	28.5057	y2021.SN	peripheral T cell tolerance induction	-
	PST815_1033_A_T	4.45488e-07	-152.546	28.5057	y2021.SN	peripheral T cell tolerance induction	-
	PST815_1557_T_C	4.45488e-07	-152.546	28.5057	y2021.SN	peripheral T cell tolerance induction	-
	PST815_2040_C_T	4.45488e-07	-152.546	28.5057	y2021.SN	peripheral T cell tolerance induction	-
	PST815_2122_G_A	4.45488e-07	-152.546	28.5057	y2021.SN	peripheral T cell tolerance induction	-
	PST815_3549_G_A	4.45488e-07	-152.546	28.5057	y2021.SN	peripheral T cell tolerance induction	-
	PST815_3655_GT_G	4.45488e-07	-152.546	28.5057	y2021.SN	peripheral T cell tolerance induction	-
	PST1498_2503_G_A	1.45537e-07	-142.818	25.4994	y2021.SN	May act early in the ethylene signal transduction pathway, possibly as an ethylene receptor, or as a regulator of the pathway	ETR3
	PST1512_2805_G_A	4.45488e-07	-152.546	28.5057	y2021.SN	Cell division cycle	CDC5
	PST1512_2865_C_T	4.45488e-07	-152.546	28.5057	y2021.SN	Cell division cycle	CDC5
	PST1512_2890_C_A	4.45488e-07	-152.546	28.5057	y2021.SN	Cell division cycle	CDC5
	PST1512_3102_T_C	4.45488e-07	-152.546	28.5057	y2021.SN	Cell division cycle	CDC5
	PST1594_1506_A_T	3.38495e-07	-103.137	19.0528	y2021.SN	Cell division cycle	CDC5
	PST1594_1535_T_C	2.47433e-07	-108.592	19.8041	y2021.SN	Cell division cycle	CDC5
	PST1779_1943_A_G	1.30861e-07	-147.977	26.3107	y2021.SN	serine threonine-protein kinase	EDR1
	PST1779_2698_A_T	1.30861e-07	-147.977	26.3107	y2021.SN	serine threonine-protein kinase	EDR1
	PST2389_2908_CTTGTT_CTT	8.42247e-08	108.202	18.9143	y2021.SN	BEST Arabidopsis thaliana protein match is Kinase-related	-
	PST5086_867_C_T	1.30861e-07	-147.977	26.3107	y2021.SN	-	-
	PST5086_1374_A_T	1.30861e-07	-147.977	26.3107	y2021.SN	-	-
	PST5086_2516_A_T	7.81673e-07	-126.001	24.1211	y2021.SN	-	-
	PST6308_1037_C_G	9.93178e-07	-72.3174	13.9913	y2021.SN	EIN3-binding F-box protein	EBF2/FBL6
	PST8085_362_C_A	7.59135e-07	-127.223	24.3239	y2021.SN	-	-
	PST8085_1978_G_A	1.14316e-07	-115.806	20.4825	y2021.SN	-	-
	PST8098_1686_C_A	4.59338e-07	-76.5491	14.3229	y2021.SN	Protein ENHANCED DISEASE RESISTANCE	DUF1336
	PST15110_1125_G_A	1.72699e-07	-102.562	18.4362	y2021.SN	Protein-tyrosine	-
	PST17466_1083_C_T	4.45488e-07	-152.546	28.5057	y2021.SN	serine threonine-protein phosphatase	TOPP4
	PST17811_538_A_G	1.16407e-07	-139.56	24.7012	y2021.SN	Belongs to the major facilitator superfamily. Sugar transporter (TC 2.A.1.1) family	-
	PST18801_1090_C_T	9.27624e-08	-78.9249	13.8474	y2021.SN	EIN3-binding F-box protein	EBF2/FBL6
	PST19049_391_T_C	1.22588e-07	-111.011	19.6878	y2021.SN	low-specificity L-threonine aldolase 1	THA1
	PST19049_703_C_T	7.98348e-08	-129.181	22.5355	y2021.SN	low-specificity L-threonine aldolase 1	THA1
	PST19118_950_C_T	3.89911e-07	-119.556	22.2163	y2021.SN	-	THA2
	PST23112_419_C_T	3.40087e-08	-105.889	17.8969	y2021.SN	Encoded by	-
	PST27439_1039_GTTT_GTT	8.20134e-07	-117.194	22.4824	y2021.SN	DnaJ homolog subfamily	-
	PST39514_487_C_T	8.39799e-07	-86.8897	16.6862	y2021.SN	Sin3 binding region of histone deacetylase complex subunit SAP30	-
	PST39745_583_G_A	4.45488e-07	-152.546	28.5057	y2021.SN	transcription factor	BHLH104
	PST45349_312_G_A	1.52534e-07	-109.865	19.6522	y2021.SN	low-specificity L-threonine aldolase 1	-
	PST45900_351_C_G	2.89093e-07	77.2991	14.1871	y2021.SN	Clathrin assembly protein	-

## Sheet: Table S10
Table S10 List of the identified cis-eQTLs with a significant effect on phenotypic variance in the representative cultivars
Trait	SNP position		phe	gene	beta	t-stat	p-value	FDR	Gene annotated function	Preferred_name
CaN	PST5855_1954_G_A		y2020.PiN	PST5855G010	-9.54593	-9.83083	5.45e-17	4.01e-15	WEB family protein At5g55860-like	TREPH1
	PST331_2961_C_T		y2021.PiN	PST331G010	3.54852	2.82974	0.00548405	0.0168336	Protein kinase superfamily protein with octicosapeptide Phox Bem1p domain	-
	PST992_2789_C_T		y2021.PiN	PST992G010	1.65533	3.81127	0.000222063	0.00106897	SPOC domain	-
	PST992_2872_T_A		y2021.PiN	PST992G010	1.71399	3.96174	0.000128336	0.000661476	SPOC domain	-
	PST992_3404_C_T		y2021.PiN	PST992G010	1.65533	3.81127	0.000222063	0.00106897	SPOC domain	-
	PST1156_3341_A_G		y2021.PiN	PST1156G010	-2.45857	-2.82111	0.00562396	0.0171972	homeobox-leucine zipper protein	REV
	PST36326_135_T_C		y2021.PiN	PST36326G010	-4.23425	-3.65412	0.000387682	0.00173566	Methyltransferase	-
	PST36760_698_G_C		y2021.PiN	PST36760G010	3.61605	4.26429	4.09e-05	0.000242492	Myb SANT-like DNA-binding domain protein	-
	PST41696_236_G_C		y2021.PiN	PST41696G010	-15.178	-6.23102	7.55e-09	1.12e-07	-	-
	PST50420_108_A_G		y2021.PiN	PST50420G010	0.483809	4.64354	9.03e-06	6.4e-05	alpha-amylase 3	-
	PST29017_477_G_T		average.PiN	PST29017G010	4.21238	3.67822	0.0003563	0.00161357	Ig-like domain from next to BRCA1 gene	-
	PST36326_135_T_C		average.PiN	PST36326G010	-4.23425	-3.65412	0.000387682	0.00173566	Methyltransferase	-
PeN	PST6425_37_G_A		y2021.PeN	PST6425G010	-1.75819	-4.22691	4.72e-05	0.000275303	Ubiquitin-like modifier-activating enzyme atg7	-
	PST7429_2136_T_C		y2021.PeN	PST7429G010	-2.20084	-2.71843	0.00755747	0.0220593	Belongs to the adaptor complexes medium subunit family	-
	PST10614_300_TTAT_TT		y2021.PeN	PST10614G010	2.86288	4.1109	7.35e-05	0.00040587	Transcription factor IIIB 50 kDa	PTF2
	PST10614_324_C_T		y2021.PeN	PST10614G010	2.86288	4.1109	7.35e-05	0.00040587	Transcription factor IIIB 50 kDa	PTF2
	PST10614_476_C_G		y2021.PeN	PST10614G010	2.71174	3.9362	0.000140995	0.000718559	Transcription factor IIIB 50 kDa	PTF2
	PST10614_580_C_A		y2021.PeN	PST10614G010	2.68852	3.89809	0.000162115	0.000811828	Transcription factor IIIB 50 kDa	PTF2
	PST11043_329_C_A		y2021.PeN	PST11043G010	-1.90827	-5.635	1.23e-07	1.39e-06	Complex I intermediate-associated protein 30 (CIA30)	-
	PST13394_140_G_A		y2021.PeN	PST13394G010	-3.16939	-4.23111	4.64e-05	0.000271425	Plant protein of unknown function (DUF641)	-
	PST24372_763_G_A		y2021.PeN	PST24372G010	2.36849	2.70381	0.00787704	0.0228431	Belongs to the short-chain dehydrogenases reductases (SDR) family	-
	PST36028_295_A_G		y2021.PeN	PST36028G010	-3.61878	-4.06132	8.86e-05	0.000478236	Cyclic phosphodiesterase-like	-
	PST39055_116_A_T		y2021.PeN	PST39055G010	-2.47358	-4.30545	3.48e-05	0.000210654	Cyclic phosphodiesterase-like	-
	PST48355_630_C_G		y2021.PeN	PST48355G010	-38.3756	-6.05529	1.74e-08	2.39e-07	Nucleoside diphosphate kinase	NDPK1
	PST48355_655_G_T		y2021.PeN	PST48355G010	-37.7337	-5.99481	2.32e-08	3.08e-07	Nucleoside diphosphate kinase	NDPK1
	PST51021_351_G_C		y2021.PeN	PST51021G010	8.63845	10.4107	2.32e-18	2.19e-16	-	-
	PST53401_309_G_A		y2021.PeN	PST53401G010	-6.23814	-4.50796	1.56e-05	0.00010402	Nucleoside diphosphate kinase	NDPK1
	PST1473_798_C_A		y2020.PeN	PST1473G010	18.5816	3.96107	0.000128653	0.000662954	macromolecule glycosylation	-
	PST1652_122_G_A		y2020.PeN	PST1652G010	1.67736	3.5657	0.000526698	0.00226393	histone-lysine N-methyltransferase, H3 lysine-9 specific	-
	PST1652_1828_A_T		y2020.PeN	PST1652G010	2.1866	4.2001	5.23e-05	0.000301415	histone-lysine N-methyltransferase, H3 lysine-9 specific	-
	PST2186_2584_T_C		y2020.PeN	PST2186G010	-2.8121	-4.73353	6.24e-06	4.6e-05	ATP-dependent zinc metalloprotease	-
	PST4008_1930_G_A		y2020.PeN	PST4008G010	-1.01196	-4.49917	1.62e-05	0.000107348	Pentatricopeptide repeat-containing protein	NA
	PST7429_2136_T_C		y2020.PeN	PST7429G010	-2.20084	-2.71843	0.00755747	0.0220593	Belongs to the adaptor complexes medium subunit family	-
	PST9795_1557_A_C		y2020.PeN	PST9795G010	-3.32506	-3.58238	0.000497309	0.00215451	laf3,laf3 isf1,laf3 isf2	-
	PST10614_300_TTAT_TT		y2020.PeN	PST10614G010	2.86288	4.1109	7.35e-05	0.00040587	Transcription factor IIIB 50 kDa	PTF2
	PST10614_324_C_T		y2020.PeN	PST10614G010	2.86288	4.1109	7.35e-05	0.00040587	Transcription factor IIIB 50 kDa	PTF2
	PST10963_1730_TG_T		y2020.PeN	PST10963G010	1.60246	2.62093	0.00993313	0.0277348	Hydroxyproline-rich glycoprotein family protein	-
	PST11043_329_C_A		y2020.PeN	PST11043G010	-1.90827	-5.635	1.23e-07	1.39e-06	Complex I intermediate-associated protein 30 (CIA30)	-
	PST11043_392_G_A		y2020.PeN	PST11043G010	-1.94373	-5.30891	5.31e-07	5.14e-06	Complex I intermediate-associated protein 30 (CIA30)	-
	PST13334_1758_A_G		y2020.PeN	PST13334G010	2.45373	9.06076	3.53e-15	1.86e-13	CorA-like Mg2+ transporter protein	-
	PST13394_140_G_A		y2020.PeN	PST13394G010	-3.16939	-4.23111	4.64e-05	0.000271425	Plant protein of unknown function (DUF641)	-
	PST17442_622_T_C		y2020.PeN	PST17442G010	19.2403	3.2324	0.00159499	0.00588465	Belongs to the actin family	ACTIN 7
	PST17515_245_A_G		y2020.PeN	PST17515G010	5.83568	3.32809	0.00116943	0.00450889	Beta-amylase	BAM3
	PST21978_628_T_C		y2020.PeN	PST21978G010	11.3814	2.66881	0.00869299	0.024797	Belongs to the actin family	ACTIN 7
	PST27006_365_G_A		y2020.PeN	PST27006G010	10.7304	4.06494	8.74e-05	0.000472677	hsp70-Hsp90 organizing protein	-
	PST29108_366_G_A		y2020.PeN	PST29108G010	16.2444	3.86864	0.00018047	0.000891526	hsp70-Hsp90 organizing protein	-
	PST29427_661_G_C		y2020.PeN	PST29427G010	-22.276	-3.33047	0.00116034	0.00447975	Belongs to the universal ribosomal protein uL3 family	ARP2
	PST36650_716_G_A		y2020.PeN	PST36650G010	5.23685	2.70535	0.00784293	0.0227584	ATP synthase subunit delta'	-
	PST38133_887_A_T		y2020.PeN	PST38133G010	11.1163	5.67037	1.04e-07	1.2e-06	Belongs to the BI1 family	BI-1
	PST39055_106_A_G		y2020.PeN	PST39055G010	-2.52413	-4.60723	1.05e-05	7.3e-05	Cyclic phosphodiesterase-like	-
	PST39055_116_A_T		y2020.PeN	PST39055G010	-2.47358	-4.30545	3.48e-05	0.000210654	Cyclic phosphodiesterase-like	-
	PST39055_172_C_A		y2020.PeN	PST39055G010	-2.35735	-4.08077	8.23e-05	0.000448633	Cyclic phosphodiesterase-like	-
	PST39055_303_A_G		y2020.PeN	PST39055G010	-2.31107	-3.71856	0.000309086	0.00142587	Cyclic phosphodiesterase-like	-
	PST41567_21_A_C		y2020.PeN	PST41567G010	-8.36353	-8.9185	7.59e-15	3.76e-13	Ubiquitin domain-containing protein	-
	PST48355_630_C_G		y2020.PeN	PST48355G010	-38.3756	-6.05529	1.74e-08	2.39e-07	Nucleoside diphosphate kinase	NDPK1
	PST48355_655_G_T		y2020.PeN	PST48355G010	-37.7337	-5.99481	2.32e-08	3.08e-07	Nucleoside diphosphate kinase	NDPK1
	PST51021_351_G_C		y2020.PeN	PST51021G010	8.63845	10.4107	2.32e-18	2.19e-16	-	-
	PST52302_437_T_A		y2020.PeN	PST52302G010	-1.80029	-5.05437	1.61e-06	1.39e-05	transcription factor	VFP5
	PST52302_438_C_T		y2020.PeN	PST52302G010	-1.80029	-5.05437	1.61e-06	1.39e-05	transcription factor	VFP5
	PST52302_538_T_C		y2020.PeN	PST52302G010	-1.26154	-3.26238	0.00144816	0.00541645	transcription factor	VFP5
	PST2186_2584_T_C		average.PeN	PST2186G010	-2.8121	-4.73353	6.24e-06	4.6e-05	ATP-dependent zinc metalloprotease	-
	PST4008_1930_G_A		average.PeN	PST4008G010	-1.01196	-4.49917	1.62e-05	0.000107348	Pentatricopeptide repeat-containing protein	NA
	PST6133_1751_G_A		average.PeN	PST6133G010	-0.584217	-3.58791	0.000487912	0.00211924	Pentatricopeptide repeat-containing protein At1g32415	-
	PST7429_2136_T_C		average.PeN	PST7429G010	-2.20084	-2.71843	0.00755747	0.0220593	Belongs to the adaptor complexes medium subunit family	-
	PST10614_300_TTAT_TT		average.PeN	PST10614G010	2.86288	4.1109	7.35e-05	0.00040587	Transcription factor IIIB 50 kDa	PTF2
	PST10614_324_C_T		average.PeN	PST10614G010	2.86288	4.1109	7.35e-05	0.00040587	Transcription factor IIIB 50 kDa	PTF2
	PST10614_476_C_G		average.PeN	PST10614G010	2.71174	3.9362	0.000140995	0.000718559	Transcription factor IIIB 50 kDa	PTF2
	PST10614_580_C_A		average.PeN	PST10614G010	2.68852	3.89809	0.000162115	0.000811828	Transcription factor IIIB 50 kDa	PTF2
	PST10963_1730_TG_T		average.PeN	PST10963G010	1.60246	2.62093	0.00993313	0.0277348	Hydroxyproline-rich glycoprotein family protein	-
	PST11043_329_C_A		average.PeN	PST11043G010	-1.90827	-5.635	1.23e-07	1.39e-06	Complex I intermediate-associated protein 30 (CIA30)	-
	PST11043_392_G_A		average.PeN	PST11043G010	-1.94373	-5.30891	5.31e-07	5.14e-06	Complex I intermediate-associated protein 30 (CIA30)	-
	PST13394_140_G_A		average.PeN	PST13394G010	-3.16939	-4.23111	4.64e-05	0.000271425	Plant protein of unknown function (DUF641)	-
	PST17515_245_A_G		average.PeN	PST17515G010	5.83568	3.32809	0.00116943	0.00450889	Beta-amylase	BAM3
	PST29427_661_G_C		average.PeN	PST29427G010	-22.276	-3.33047	0.00116034	0.00447975	Belongs to the universal ribosomal protein uL3 family	ARP2
	PST39055_106_A_G		average.PeN	PST39055G010	-2.52413	-4.60723	1.05e-05	7.3e-05	Cyclic phosphodiesterase-like	-
	PST39055_116_A_T		average.PeN	PST39055G010	-2.47358	-4.30545	3.48e-05	0.000210654	Cyclic phosphodiesterase-like	-
	PST39055_172_C_A		average.PeN	PST39055G010	-2.35735	-4.08077	8.23e-05	0.000448633	Cyclic phosphodiesterase-like	-
	PST39055_303_A_G		average.PeN	PST39055G010	-2.31107	-3.71856	0.000309086	0.00142587	Cyclic phosphodiesterase-like	-
	PST41567_21_A_C		average.PeN	PST41567G010	-8.36353	-8.9185	7.59e-15	3.76e-13	Ubiquitin domain-containing protein	-
	PST48355_630_C_G		average.PeN	PST48355G010	-38.3756	-6.05529	1.74e-08	2.39e-07	Nucleoside diphosphate kinase	NDPK1
	PST48355_655_G_T		average.PeN	PST48355G010	-37.7337	-5.99481	2.32e-08	3.08e-07	Nucleoside diphosphate kinase	NDPK1
	PST51021_351_G_C		average.PeN	PST51021G010	8.63845	10.4107	2.32e-18	2.19e-16	-	-
	PST52302_437_T_A		average.PeN	PST52302G010	-1.80029	-5.05437	1.61e-06	1.39e-05	transcription factor	VFP5
	PST52302_438_C_T		average.PeN	PST52302G010	-1.80029	-5.05437	1.61e-06	1.39e-05	transcription factor	VFP5
	PST52302_538_T_C		average.PeN	PST52302G010	-1.26154	-3.26238	0.00144816	0.00541645	transcription factor	VFP5
	PST53401_309_G_A		average.PeN	PST53401G010	-6.23814	-4.50796	1.56e-05	0.00010402	Nucleoside diphosphate kinase	NDPK1
SN	PST331_1473_G_A		average.SN	PST331G010	3.88412	2.92146	0.00418196	0.0133825	Protein kinase superfamily protein with octicosapeptide Phox Bem1p domain	-
	PST331_3204_C_T		average.SN	PST331G010	3.69773	2.77182	0.0064874	0.0193953	Protein kinase superfamily protein with octicosapeptide Phox Bem1p domain	-
	PST331_3218_A_G		average.SN	PST331G010	3.60571	2.65551	0.00902267	0.0255884	Protein kinase superfamily protein with octicosapeptide Phox Bem1p domain	-
	PST1512_2805_G_A		average.SN	PST1512G010	6.22166	4.87025	3.53e-06	2.78e-05	Cell division cycle	CDC5
	PST1512_2865_C_T		average.SN	PST1512G010	6.22166	4.87025	3.53e-06	2.78e-05	Cell division cycle	CDC5
	PST1512_2890_C_A		average.SN	PST1512G010	6.22166	4.87025	3.53e-06	2.78e-05	Cell division cycle	CDC5
	PST1512_3102_T_C		average.SN	PST1512G010	6.22166	4.87025	3.53e-06	2.78e-05	Cell division cycle	CDC5
	PST1594_1506_A_T		average.SN	PST1594G010	-7.05061	-5.19278	8.85e-07	8.11e-06	Cell division cycle	CDC5
	PST1594_1535_T_C		average.SN	PST1594G010	-7.78912	-5.38437	3.8e-07	3.81e-06	Cell division cycle	CDC5
	PST2389_2908_CTTGTT_CTT		average.SN	PST2389G010	-6.64924	-3.15227	0.00205821	0.00732218	BEST Arabidopsis thaliana protein match is Kinase-related	-
	PST5359_104_C_T		average.SN	PST5359G010	-2.71977	-4.51449	1.52e-05	0.000101647	peptide-N(4)-(N-acetyl-beta- glucosaminyl)asparagine amidase	PNG1
	PST5359_419_C_T		average.SN	PST5359G010	-2.71977	-4.51449	1.52e-05	0.000101647	peptide-N(4)-(N-acetyl-beta- glucosaminyl)asparagine amidase	PNG1
	PST6308_1037_C_G		average.SN	PST6308G010	13.212	6.89682	2.89e-10	5.8e-09	EIN3-binding F-box protein	EBF2/FBL6
	PST7105_1679_A_G		average.SN	PST7105G010	11.249	4.05021	9.24e-05	0.000495944	Belongs to the MCM family	MCM5
	PST9721_1229_T_C		average.SN	PST9721G010	3.3757	2.92231	0.00417143	0.0133543	Belongs to the MCM family	MCM5
	PST11986_178_C_A		average.SN	PST11986G010	8.03199	3.13994	0.00213971	0.00756881	Peroxisome biogenesis protein	-
	PST17457_1367_A_G		average.SN	PST17457G010	-3.59782	-3.78949	0.000240113	0.00114442	-	-
	PST18801_1090_C_T		average.SN	PST18801G010	17.7283	5.93501	3.07e-08	3.97e-07	EIN3-binding F-box protein	EBF2/FBL6
	PST20084_1090_T_A		average.SN	PST20084G010	0.84222	4.47232	1.8e-05	0.000118058	Protein CHAPERONE-LIKE PROTEIN OF POR1-like	-
	PST23112_419_C_T		average.SN	PST23112G010	12.3058	3.83274	0.000205527	0.000998684	Encoded by	-
	PST27354_1133_C_T		average.SN	PST27354G010	-5.75561	-3.33503	0.00114313	0.00442279	Protein tyrosine kinase	-
	PST30533_605_G_A		average.SN	PST30533G010	1.90107	3.68945	0.000342504	0.00155966	Sodium hydrogen exchanger	NHX1
	PST36760_698_G_C		average.SN	PST36760G010	3.61605	4.26429	4.09e-05	0.000242492	Myb SANT-like DNA-binding domain protein	-
	PST39545_44_C_T		average.SN	PST39545G010	-2.57055	-3.41231	0.000885316	0.00354826	Protein of unknown function (DUF1068)	NKS1
	PST48834_397_T_A		average.SN	PST48834G010	2.83784	4.29887	3.57e-05	0.00021548	ATP synthesis coupled proton transport	-
	PST37352_618_G_C		average.SN	PST37352G0	2.89488	4.11607	7.21e-05	0.000399015	Homeobox protein knotted-1-like	KNAT3
	PST331_3204_C_T		y2020.SN	PST331G010	3.69773	2.77182	0.0064874	0.0193953	Protein kinase superfamily protein with octicosapeptide Phox Bem1p domain	-
	PST331_3218_A_G		y2020.SN	PST331G010	3.60571	2.65551	0.00902267	0.0255884	Protein kinase superfamily protein with octicosapeptide Phox Bem1p domain	-
	PST2861_1380_C_T		y2020.SN	PST2861G010	2.78846	3.3814	0.000981062	0.00387661	Regulator of nonsense transcripts 1 homolog	LBA1
	PST5359_104_C_T		y2020.SN	PST5359G010	-2.71977	-4.51449	1.52e-05	0.000101647	peptide-N(4)-(N-acetyl-beta- glucosaminyl)asparagine amidase	PNG1
	PST5359_419_C_T		y2020.SN	PST5359G010	-2.71977	-4.51449	1.52e-05	0.000101647	peptide-N(4)-(N-acetyl-beta- glucosaminyl)asparagine amidase	PNG1
	PST6308_402_G_A		y2020.SN	PST6308G010	8.03638	3.09968	0.0024271	0.00842672	EIN3-binding F-box protein	EBF2/FBL6
	PST6435_1089_G_A		y2020.SN	PST6435G020	-52.7129	-6.29919	5.44e-09	8.34e-08	Belongs to the peptidase C19 family	-
	PST7105_1679_A_G		y2020.SN	PST7105G010	11.249	4.05021	9.24e-05	0.000495944	Belongs to the MCM family	MCM5
	PST9721_1229_T_C		y2020.SN	PST9721G010	3.3757	2.92231	0.00417143	0.0133543	Belongs to the MCM family	MCM5
	PST10337_103_A_T		y2020.SN	PST10337G010	-1.5639	-2.7073	0.00779971	0.0226494	Methyltransferase	-
	PST11578_1193_G_A		y2020.SN	PST11578G010	-32.0791	-4.49554	1.64e-05	0.000108745	Cell division cycle 20.2, cofactor of APC complex-like	CDC20.1
	PST11986_178_C_A		y2020.SN	PST11986G010	8.03199	3.13994	0.00213971	0.00756881	Peroxisome biogenesis protein	-
	PST13281_293_C_T		y2020.SN	PST13281G010	-2.56207	-2.94786	0.00386373	0.0125127	Vacuolar protein sorting-associated protein	-
	PST13281_1443_C_T		y2020.SN	PST13281G010	-2.56207	-2.94786	0.00386373	0.0125127	Vacuolar protein sorting-associated protein	-
	PST13961_860_C_T		y2020.SN	PST13961G010	-3.86127	-2.78011	0.00633422	0.0190099	Ring finger protein	-
	PST17457_1367_A_G		y2020.SN	PST17457G010	-3.59782	-3.78949	0.000240113	0.00114442	-	-
	PST18696_9_A_C		y2020.SN	PST18696G010	3.37106	4.59162	1.12e-05	7.72e-05	Rubisco accumulation factor	RAF1
	PST18801_1090_C_T		y2020.SN	PST18801G010	17.7283	5.93501	3.07e-08	3.97e-07	EIN3-binding F-box protein	EBF2/FBL6
	PST20084_1090_T_A		y2020.SN	PST20084G010	0.84222	4.47232	1.8e-05	0.000118058	Protein CHAPERONE-LIKE PROTEIN OF POR1-like	-
	PST27354_1133_C_T		y2020.SN	PST27354G010	-5.75561	-3.33503	0.00114313	0.00442279	Protein tyrosine kinase	-
	PST30533_605_G_A		y2020.SN	PST30533G010	1.90107	3.68945	0.000342504	0.00155966	Sodium hydrogen exchanger	NHX1
	PST39545_44_C_T		y2020.SN	PST39545G010	-2.57055	-3.41231	0.000885316	0.00354826	Protein of unknown function (DUF1068)	NKS1
	PST48834_397_T_A		y2020.SN	PST48834G010	2.83784	4.29887	3.57e-05	0.00021548	ATP synthesis coupled proton transport	-
	PST331_3204_C_T		y2021.SN	PST331G010	3.69773	2.77182	0.0064874	0.0193953	Protein kinase superfamily protein with octicosapeptide Phox Bem1p domain	-
	PST1512_2805_G_A		y2021.SN	PST1512G010	6.22166	4.87025	3.53e-06	2.78e-05	Cell division cycle	CDC5
	PST1512_2865_C_T		y2021.SN	PST1512G010	6.22166	4.87025	3.53e-06	2.78e-05	Cell division cycle	CDC5
	PST1512_2890_C_A		y2021.SN	PST1512G010	6.22166	4.87025	3.53e-06	2.78e-05	Cell division cycle	CDC5
	PST1512_3102_T_C		y2021.SN	PST1512G010	6.22166	4.87025	3.53e-06	2.78e-05	Cell division cycle	CDC5
	PST1594_1506_A_T		y2021.SN	PST1594G010	-7.05061	-5.19278	8.85e-07	8.11e-06	Cell division cycle	CDC5
	PST1594_1535_T_C		y2021.SN	PST1594G010	-7.78912	-5.38437	3.8e-07	3.81e-06	Cell division cycle	CDC5
	PST2389_2908_CTTGTT_CTT		y2021.SN	PST2389G010	-6.64924	-3.15227	0.00205821	0.00732218	BEST Arabidopsis thaliana protein match is Kinase-related	-
	PST6308_1037_C_G		y2021.SN	PST6308G010	13.212	6.89682	2.89e-10	5.8e-09	EIN3-binding F-box protein	EBF2/FBL6
	PST18801_1090_C_T		y2021.SN	PST18801G010	17.7283	5.93501	3.07e-08	3.97e-07	EIN3-binding F-box protein	EBF2/FBL6
	PST23112_419_C_T		y2021.SN	PST23112G010	12.3058	3.83274	0.000205527	0.000998684	Encoded by	-
	PST27439_1039_GTTT_GTT		y2021.SN	PST27439G010	-2.16666	-6.13373	1.2e-08	1.71e-07	DnaJ homolog subfamily	-

[truncated: 5 more sheets: Table S11, Table S12, Table S13, Table S14, Table S15]
